# Supplementary material for: Integrated microRNA-mRNA analyses reveal OPLL specific microRNA regulatory network using high-throughput sequencing
Source: Sci Rep. 2016 Feb 12;6:21580. doi: 10.1038/srep21580 (PMC4751494; doi:10.1038/srep21580)
Supplement: Supplementary dataset 1 [file srep21580-s2.xls]

## Sheet: Up
Table 1. The expression rank of upregulated miRNAs between different cell types*
Name	FoldChange (OPLL/PLL)	P-Value	FDR	OPLL	PLL	Fib	MSC	MSC-osteo	OB
hsa-miR-10a-3p	630.713	1.55962e-38	7.90206e-36	0.0274232	0.0423168	0.394326	0.497695	0.755319	0.868558
hsa-miR-10a-5p	460.774	1.01782e-88	1.54709e-85	0.00992908	0.0373522	0.107092	0.103191	0.107092	0.443735
hsa-miR-371a-3p	247.277	3.75044e-16	1.90022e-14	0.27565	0.435697	0.640426	0.765248	0.755319	0.287234
hsa-miR-516a-5p	104.578	6.43651e-13	2.44587e-11	0.376359	0.57896	0.490603	0.669326	0.755319	0.295981
hsa-miR-563	93.9436	1.00125e-28	2.3073e-26	0.195035	0.552955	0.570922	0.686702	0.612057	0.612766
hsa-miR-554	80.3383	3.30824e-05	0.000408823	0.46974	0.647281	0.742021	0.765248	0.755319	0.940426
hsa-miR-888-5p	61.2594	3.36952e-08	7.31668e-07	0.490307	0.812057	0.742021	0.765248	0.755319	0.661939
hsa-miR-564	53.8071	0.00124116	0.0088571	0.496927	0.657447	0.339362	0.322695	0.28227	0.827187
hsa-miR-582-3p	49.6596	4.6843e-07	8.27923e-06	0.450827	0.676832	0.742021	0.765248	0.755319	0.873286
hsa-miR-551b-3p	37.6246	1.06257e-28	2.3073e-26	0.248227	0.501418	0.589184	0.229787	0.196454	0.103546
hsa-miR-623	34.4973	6.25242e-05	0.000714562	0.496454	0.723168	0.564362	0.444326	0.412766	0.650355
hsa-miR-885-5p	33.3167	7.4568e-28	1.41679e-25	0.271631	0.568558	0.549291	0.679078	0.562411	0.520331
hsa-miR-620	33.3114	0.000129671	0.00133176	0.474941	0.752955	0.742021	0.765248	0.755319	0.683452
hsa-miR-662	30.4555	3.29471e-07	6.18266e-06	0.465957	0.862411	0.581383	0.472695	0.614894	0.746572
hsa-miR-498	29.5094	0.00053711	0.00425212	0.429314	0.563593	0.390426	0.404965	0.606383	0.16643
hsa-miR-885-3p	21.2328	1.96042e-08	4.44752e-07	0.494799	0.766194	0.742021	0.765248	0.755319	0.258865
hsa-miR-582-5p	20.1889	2.77892e-15	1.24234e-13	0.340426	0.532624	0.742021	0.534043	0.755319	0.63026
hsa-miR-95-3p	19.2714	9.14264e-07	1.52712e-05	0.499054	0.853901	0.742021	0.765248	0.343972	0.895745
hsa-miR-195-3p	17.3156	1.82084e-16	1.02506e-14	0.121513	0.17565	0.672695	0.765248	0.755319	0.57896
hsa-miR-934	14.6432	8.28716e-05	0.000893368	0.581324	0.791489	0.742021	0.765248	0.755319	0.253428
hsa-miR-520d-3p	13.9696	5.83574e-06	8.87032e-05	0.433333	0.573286	0.508333	0.56383	0.464539	0.0695035
hsa-miR-657	13.2675	6.65909e-05	0.000738819	0.486288	0.774232	0.742021	0.765248	0.755319	0.326714
hsa-miR-135a-5p	12.1799	0.000140008	0.00139255	0.0706856	0.0891253	0.60266	0.579965	0.755319	0.446572
hsa-miR-526b-5p	11.331	6.40446e-05	0.000719479	0.454846	0.581324	0.599113	0.490071	0.755319	0.845626
hsa-miR-10b-5p	11.2167	2.14024e-22	2.03323e-20	0.0198582	0.0245863	0.120922	0.102482	0.0787234	0.635461
hsa-miR-204-5p	10.0816	2.90234e-19	2.10074e-17	0.0808511	0.139953	0.52305	0.341135	0.21773	0.464775
hsa-miR-622	9.92052	0.000196686	0.00187059	0.530024	0.686525	0.494858	0.429078	0.453901	0.522222
hsa-miR-302a-5p	9.7001	9.00936e-05	0.00096012	0.234515	0.314894	0.668794	0.765248	0.755319	0.770686
hsa-miR-569	8.58338	0.000316758	0.00284895	0.430733	0.591962	0.742021	0.765248	0.755319	0.970213
hsa-miR-507	8.48928	0.000803197	0.00607393	0.465485	0.547045	0.742021	0.765248	0.755319	0.38156
hsa-miR-210-3p	8.11288	1.06273e-17	6.7306e-16	0.0600473	0.107801	0.180142	0.18617	0.222695	0.480378
hsa-miR-516b-5p	7.67134	0.000999983	0.00745086	0.481324	0.560047	0.742021	0.765248	0.755319	0.404965
hsa-miR-335-3p	6.72461	2.38038e-05	0.000317384	0.1513	0.231678	0.497695	0.308156	0.619149	0.0411348
hsa-miR-124-3p	6.37411	9.10581e-13	3.37581e-11	0.0283688	0.0401891	0.501241	0.573404	0.755319	0.466194
hsa-miR-133a-3p	5.61468	0.000206737	0.0019518	0.0685579	0.0749409	0.58227	0.690603	0.422695	0.762648
hsa-miR-147b	5.26195	4.62983e-07	8.27923e-06	0.079669	0.0945626	0.742021	0.765248	0.755319	0.341371
hsa-miR-548b-3p	4.80883	0.0012493	0.0088735	0.412766	0.490307	0.525709	0.765248	0.474468	0.675177
hsa-miR-551a	4.60735	6.43745e-05	0.000719479	0.385816	0.481087	0.668085	0.685461	0.755319	0.347518
hsa-miR-675-5p	4.53126	9.09051e-05	0.00096012	0.417494	0.523641	0.742021	0.765248	0.755319	0.311348
hsa-miR-146a-5p	4.39044	2.70308e-10	7.60867e-09	0.0236407	0.0340426	0.546986	0.507624	0.755319	0.550118
hsa-miR-483-5p	4.29777	6.66133e-07	1.15059e-05	0.265721	0.346336	0.416489	0.297163	0.231915	0.664066
hsa-miR-335-5p	4.03158	3.66263e-09	9.43592e-08	0.0515366	0.0921986	0.618262	0.139716	0.226241	0.106856
hsa-miR-628-3p	3.75548	0.00109584	0.00804672	0.392908	0.480378	0.742021	0.689894	0.621986	0.246336
hsa-miR-181a-2-3p	3.70468	2.07338e-05	0.000284132	0.0917258	0.114421	0.468085	0.364894	0.380142	0.577069
hsa-miR-181a-5p	3.31541	4.66907e-05	0.000554452	0.020331	0.035461	0.145035	0.0992908	0.0964539	0.124586
hsa-miR-10b-3p	3.30379	0.00135242	0.00951705	0.0411348	0.0411348	0.469504	0.419858	0.429787	0.869031
hsa-miR-23b-3p	2.73679	3.371e-05	0.000409914	0.0113475	0.0250591	0.0361702	0.0269504	0.0304965	0.00472813
hsa-miR-137	2.70808	0.000465768	0.00384765	0.0293144	0.0345154	0.153191	0.108156	0.0843972	0.825532
hsa-miR-181a-3p	2.66136	0.000111207	0.00116575	0.0742317	0.0959811	0.321986	0.298936	0.307092	0.367849
hsa-miR-27b-3p	2.51927	0.000167415	0.00162084	0.0283688	0.0510638	0.0333333	0.029078	0.0304965	0.0567376
hsa-miR-148a-3p	2.18475	0.00133158	0.00941398	0.0326241	0.0368794	0.111702	0.0932624	0.0829787	0.439243
hsa-miR-140-3p	2.12626	0.00111931	0.00817637	0.0212766	0.0255319	0.117021	0.0808511	0.10922	0.0723404
*: The rank is shown in percentage of total miRNA number (miRNA expression rank/total miRNA number). The rank percentage of each miRNA in OPLL is compared with other cell type excepting PLL, changes of more than 5% in either direction of more than two cell types are considered significant. Red labelled miRNAs were considered OPLL non-specific following the criteria.

## Sheet: Down
Table 2. The expression rank of downregulated miRNAs between different cell types*
Name	FoldChange (OPLL/PLL)	P-Value	FDR	OPLL	PLL	Fib	MSC	MSC-osteo	OB
hsa-miR-423-3p	0.498205	0.000856861	0.0064159	0.108747	0.0874704	0.275177	0.301064	0.329787	0.32435
hsa-miR-29a-5p	0.487198	0.000729712	0.00557368	0.0978723	0.0813239	0.36773	0.366312	0.364539	0.0983452
hsa-miR-199b-3p	0.476287	0.000490983	0.00394837	0.0208038	0.0122931	0.0131206	0.0148936	0.0148936	0.0179669
hsa-miR-23a-5p	0.466847	0.00143272	0.00994402	0.166667	0.146099	0.340426	0.317021	0.379433	0.728605
hsa-miR-31-3p	0.465094	0.00047698	0.00388889	0.0815603	0.055792	0.0879433	0.0843972	0.146809	0.273759
hsa-miR-324-3p	0.459513	0.000493546	0.00394837	0.149882	0.123877	0.0606383	0.0602837	0.0659574	0.365485
hsa-miR-16-2-3p	0.453795	0.000669715	0.00516735	0.0777778	0.0628842	0.265248	0.311702	0.341135	0.591726
hsa-miR-149-5p	0.432763	0.000452443	0.003758	0.065721	0.0501182	0.199645	0.261702	0.269504	0.655556
hsa-miR-330-3p	0.404915	0.000492907	0.00394837	0.243026	0.206147	0.569504	0.504433	0.463121	0.911584
hsa-miR-31-5p	0.391673	3.08453e-05	0.000384302	0.0189125	0.00945626	0.0404255	0.0400709	0.0730496	0.100236
hsa-miR-887-3p	0.390515	0.000165985	0.00161729	0.345863	0.267139	0.547518	0.37695	0.338298	0.616076
hsa-miR-337-5p	0.385679	5.2879e-05	0.000613557	0.150355	0.118676	0.187234	0.169504	0.10922	0.213239
hsa-miR-708-5p	0.382296	2.94847e-05	0.000376612	0.137825	0.104965	0.485638	0.671986	0.556028	0.565721
hsa-miR-625-3p	0.355942	1.68188e-05	0.000238922	0.256265	0.201418	0.466489	0.615426	0.464539	0.25721
hsa-miR-34b-5p	0.345571	2.64516e-06	4.14499e-05	0.158865	0.119149	0.144681	0.178369	0.134752	0.0378251
hsa-miR-18a-5p	0.342601	2.94377e-06	4.56585e-05	0.0524823	0.0326241	0.204255	0.244326	0.21844	0.458629
hsa-miR-130a-5p	0.331387	7.6571e-05	0.000831342	0.0565012	0.0420804	0.65	0.701418	0.755319	0.700709
hsa-miR-15b-3p	0.32564	1.08748e-05	0.000157426	0.0893617	0.070922	0.372695	0.473936	0.47305	0.378723
hsa-miR-34c-5p	0.31647	4.00576e-07	7.33586e-06	0.143735	0.106856	0.202128	0.307801	0.250355	0.806383
hsa-miR-486-3p	0.314724	0.000478436	0.00388889	0.385106	0.329787	0.742021	0.765248	0.755319	0.59409
hsa-miR-625-5p	0.312492	1.523e-06	2.46273e-05	0.263593	0.195981	0.244326	0.334043	0.349645	0.391962
hsa-miR-450b-5p	0.300141	0.000225704	0.00211772	0.355319	0.2974	0.680674	0.695035	0.755319	0.221749
hsa-miR-222-5p	0.28007	2.39587e-08	5.35548e-07	0.117258	0.0827423	0.260638	0.334043	0.371631	0.479433
hsa-miR-542-3p	0.273171	2.66865e-07	5.20044e-06	0.31844	0.227896	0.285816	0.329787	0.306383	0.659338
hsa-miR-146b-5p	0.229066	1.79653e-10	5.15232e-09	0.0453901	0.0316785	0.407979	0.312411	0.284397	0.268794
hsa-miR-129-5p	0.216042	0.000140485	0.00139255	0.0654846	0.0574468	0.449823	0.765248	0.755319	0.162648
hsa-miR-424-5p	0.204204	4.68156e-12	1.51404e-10	0.123877	0.0690307	0.0379433	0.100355	0.0971631	0.191962
hsa-miR-218-5p	0.188821	1.86122e-12	6.42965e-11	0.0808511	0.0453901	0.093617	0.191135	0.268794	0.380851
hsa-miR-29b-1-5p	0.185961	2.07687e-13	8.09447e-12	0.138061	0.0869976	0.154965	0.193262	0.23617	0.880851
hsa-miR-132-3p	0.164274	5.9909e-14	2.39636e-12	0.0496454	0.0274232	0.208156	0.209929	0.180142	0.653664
hsa-miR-196a-5p	0.157679	3.89892e-14	1.60172e-12	0.0995272	0.0586288	0.17695	0.107092	0.0964539	0.2026
hsa-miR-132-5p	0.152486	7.67216e-12	2.37993e-10	0.063357	0.0387707	0.360993	0.369858	0.343972	0.545154
hsa-miR-218-1-3p	0.148406	1.19933e-12	4.23949e-11	0.165485	0.111584	0.742021	0.765248	0.755319	0.751537
hsa-miR-503-5p	0.146206	2.56138e-16	1.34252e-14	0.217494	0.108747	0.13617	0.267021	0.325532	0.552009
hsa-miR-27a-5p	0.145345	1.33057e-14	5.61798e-13	0.167849	0.109693	0.742021	0.765248	0.755319	0.550591
hsa-miR-490-3p	0.145167	1.18873e-08	2.7798e-07	0.403073	0.303783	0.64805	0.765248	0.755319	0.69078
hsa-miR-424-3p	0.124566	1.9631e-15	9.04215e-14	0.304965	0.198109	0.251064	0.426241	0.755319	0.254374
hsa-miR-196a-3p	0.119683	3.2611e-07	6.18266e-06	0.183688	0.139007	0.742021	0.765248	0.755319	0.798109
hsa-miR-92a-2-5p	0.109109	5.05976e-05	0.000591603	0.698582	0.452482	0.742021	0.765248	0.755319	0.570686
hsa-miR-490-5p	0.0807693	0.000603174	0.0047259	0.516785	0.388889	0.556383	0.603014	0.755319	0.650591
hsa-miR-196b-5p	0.0691891	1.80186e-26	2.48984e-24	0.107092	0.048227	0.171631	0.143617	0.148227	0.640426
hsa-miR-212-3p	0.066017	1.20054e-19	9.1241e-18	0.179905	0.110402	0.211348	0.198936	0.193617	0.806147
hsa-miR-129-2-3p	0.0540732	5.2585e-22	4.70171e-20	0.0624113	0.0349882	0.18156	0.398582	0.347518	0.68747
hsa-miR-199b-5p	0.0389924	9.77363e-22	8.25329e-20	0.0756501	0.0170213	0.0613475	0.23227	0.195035	0.528132
*: The rank is shown in percentage of total miRNA number (miRNA expression rank/total miRNA number). The rank percentage of each miRNA in OPLL is compared with other cell type excepting PLL, changes of more than 5% in either direction of more than two cell types are considered significant. Red labelled miRNAs were considered OPLL non-specific following the criteria.
