# Supplementary material for: Integrated microRNA-mRNA analyses reveal OPLL specific microRNA regulatory network using high-throughput sequencing
Source: Sci Rep. 2016 Feb 12;6:21580. doi: 10.1038/srep21580 (PMC4751494; doi:10.1038/srep21580)
Supplement: Supplementary dataset 2 [file srep21580-s3.xls]

## Sheet: UpGO
Table 1. GO analysis of upregulated genes in OPLL
GOID	GOTerm	Dif Genes	All Dif Genes	Genes In GOID	All Genes	P-Value	FDR	Enrichment	-log2P
GO:0030198	extracellular matrix organization	60	1506	268	16164	2.45538e-08	9.5686e-05	2.40293	25.2795
GO:0007155	cell adhesion	104	1506	633	16164	6.30435e-07	0.0012284	1.76341	20.5971
GO:0048704	embryonic skeletal system morphogenesis	19	1506	51	16164	4.51967e-06	0.00587105	3.99859	17.7554
GO:0007275	multicellular organismal development	153	1506	1085	16164	6.79293e-06	0.00661801	1.51351	17.1675
GO:0060337	type I interferon signaling pathway	21	1506	67	16164	1.32101e-05	0.0102959	3.3641	16.208
GO:0048706	embryonic skeletal system development	15	1506	39	16164	3.27493e-05	0.0188534	4.1281	14.8982
GO:0009952	anterior/posterior pattern specification	26	1506	103	16164	3.38655e-05	0.0188534	2.70932	14.8498
GO:0006955	immune response	66	1506	403	16164	5.77767e-05	0.0258278	1.75777	14.0792
GO:0006954	inflammatory response	55	1506	317	16164	5.96484e-05	0.0258278	1.8622	14.0332
GO:0001501	skeletal system development	31	1506	147	16164	0.000120603	0.0469988	2.26344	13.0175
GO:0060333	interferon-gamma-mediated signaling pathway	18	1506	66	16164	0.000229239	0.0812131	2.9272	12.0909
GO:0030199	collagen fibril organization	13	1506	40	16164	0.000414946	0.134754	3.48825	11.2348
GO:0030855	epithelial cell differentiation	13	1506	42	16164	0.000608535	0.173297	3.32214	10.6824
GO:0042476	odontogenesis	11	1506	31	16164	0.000622569	0.173297	3.80851	10.6495
GO:0042472	inner ear morphogenesis	17	1506	67	16164	0.000676916	0.175863	2.72332	10.5287
GO:0008285	negative regulation of cell proliferation	59	1506	394	16164	0.000952131	0.218639	1.60724	10.0366
GO:0009615	response to virus	27	1506	140	16164	0.00102402	0.218639	2.06995	9.93154
GO:0019221	cytokine-mediated signaling pathway	41	1506	248	16164	0.00103882	0.218639	1.77442	9.91083
GO:0005975	carbohydrate metabolic process	61	1506	413	16164	0.00106598	0.218639	1.58527	9.8736
GO:0055072	iron ion homeostasis	11	1506	34	16164	0.00116171	0.22636	3.47246	9.74953
GO:0001649	osteoblast differentiation	15	1506	59	16164	0.00133736	0.233488	2.72875	9.5464
GO:0001503	ossification	20	1506	93	16164	0.00142345	0.233488	2.30819	9.45639
GO:0030878	thyroid gland development	8	1506	19	16164	0.00142517	0.233488	4.51919	9.45465
GO:0048705	skeletal system morphogenesis	12	1506	41	16164	0.00145327	0.233488	3.14139	9.42648
GO:0055114	oxidation-reduction process	92	1506	690	16164	0.00149787	0.233488	1.43108	9.38287
GO:0021615	glossopharyngeal nerve morphogenesis	4	1506	4	16164	0.002803	0.397164	10.7331	8.47881
GO:0010718	positive regulation of epithelial to mesenchymal transition	8	1506	22	16164	0.00298026	0.397164	3.90293	8.39035
GO:0045216	cell-cell junction organization	15	1506	65	16164	0.00298625	0.397164	2.47686	8.38745
GO:0030203	glycosaminoglycan metabolic process	22	1506	115	16164	0.00305669	0.397164	2.05328	8.35381
GO:0030574	collagen catabolic process	16	1506	72	16164	0.00305746	0.397164	2.38513	8.35345
GO:0045071	negative regulation of viral genome replication	10	1506	34	16164	0.00341527	0.429333	3.15678	8.19378
GO:0006869	lipid transport	17	1506	81	16164	0.00383967	0.442578	2.25262	8.0248
GO:0045930	negative regulation of mitotic cell cycle	7	1506	18	16164	0.0040008	0.442578	4.17397	7.96549
GO:0050715	positive regulation of cytokine secretion	9	1506	29	16164	0.00400425	0.442578	3.33095	7.96425
GO:0016266	O-glycan processing	13	1506	54	16164	0.00404292	0.442578	2.58389	7.95039
GO:0007229	integrin-mediated signaling pathway	19	1506	96	16164	0.00408848	0.442578	2.12425	7.93422
GO:0042060	wound healing	16	1506	75	16164	0.00430858	0.453798	2.28972	7.85857
GO:0051607	defense response to virus	26	1506	151	16164	0.00479275	0.491509	1.84808	7.70493
GO:0010508	positive regulation of autophagy	7	1506	19	16164	0.00507554	0.494485	3.95429	7.62222
GO:0006826	iron ion transport	7	1506	19	16164	0.00507554	0.494485	3.95429	7.62222
GO:0002576	platelet degranulation	17	1506	84	16164	0.00525693	0.4968	2.17217	7.57156
GO:0051216	cartilage development	16	1506	77	16164	0.00535428	0.4968	2.23025	7.54509
GO:0043542	endothelial cell migration	8	1506	25	16164	0.00561346	0.508736	3.43458	7.47689
GO:0060348	bone development	9	1506	31	16164	0.00575004	0.509271	3.11605	7.44221
GO:0007160	cell-matrix adhesion	16	1506	78	16164	0.00594939	0.515217	2.20165	7.39304
GO:0042157	lipoprotein metabolic process	10	1506	38	16164	0.0065778	0.516413	2.82449	7.24818
GO:0022617	extracellular matrix disassembly	16	1506	79	16164	0.00659679	0.516413	2.17379	7.24402
GO:0010811	positive regulation of cell-substrate adhesion	9	1506	32	16164	0.00681753	0.516413	3.01868	7.19653
GO:0051000	positive regulation of nitric-oxide synthase activity	6	1506	15	16164	0.00681893	0.516413	4.29323	7.19624
GO:0010744	positive regulation of macrophage derived foam cell differentiation	6	1506	15	16164	0.00681893	0.516413	4.29323	7.19624
GO:0006805	xenobiotic metabolic process	25	1506	148	16164	0.0068663	0.516413	1.81302	7.18625
GO:0006486	protein glycosylation	26	1506	156	16164	0.0068908	0.516413	1.78884	7.18111
GO:0046903	secretion	4	1506	6	16164	0.00731351	0.518195	7.15538	7.09522
GO:0035456	response to interferon-beta	4	1506	6	16164	0.00731351	0.518195	7.15538	7.09522
GO:0048702	embryonic neurocranium morphogenesis	4	1506	6	16164	0.00731351	0.518195	7.15538	7.09522
GO:0010628	positive regulation of gene expression	28	1506	174	16164	0.00783712	0.5289	1.72716	6.99546
GO:0008589	regulation of smoothened signaling pathway	6	1506	16	16164	0.00870746	0.5289	4.0249	6.84353
GO:0032332	positive regulation of chondrocyte differentiation	6	1506	16	16164	0.00870746	0.5289	4.0249	6.84353
GO:0046427	positive regulation of JAK-STAT cascade	6	1506	16	16164	0.00870746	0.5289	4.0249	6.84353
GO:0032722	positive regulation of chemokine production	6	1506	16	16164	0.00870746	0.5289	4.0249	6.84353
GO:0034374	low-density lipoprotein particle remodeling	5	1506	11	16164	0.00887525	0.5289	4.87867	6.816
GO:0001568	blood vessel development	13	1506	61	16164	0.00952759	0.5289	2.28738	6.71367
GO:0042474	middle ear morphogenesis	7	1506	22	16164	0.00960359	0.5289	3.41507	6.70221
GO:0018146	keratan sulfate biosynthetic process	8	1506	28	16164	0.0097248	0.5289	3.06659	6.68412
GO:0048701	embryonic cranial skeleton morphogenesis	8	1506	28	16164	0.0097248	0.5289	3.06659	6.68412

## Sheet: DownGO
Table 2. GO analysis of downregulated genes in OPLL
GOID	GOTerm	Dif Genes	All Dif Genes	Genes In GOID	All Genes	P-Value	FDR	Enrichment	-log2P
GO:0016126	sterol biosynthetic process	17	1180	29	16164	4.03994e-09	6.52766e-06	8.03004	27.883
GO:0006695	cholesterol biosynthetic process	18	1180	34	16164	4.8204e-09	6.52766e-06	7.25204	27.6282
GO:0006694	steroid biosynthetic process	23	1180	60	16164	5.36373e-09	6.52766e-06	5.25102	27.4741
GO:0007275	multicellular organismal development	137	1180	1085	16164	3.84938e-08	3.51352e-05	1.72965	24.6308
GO:0045944	positive regulation of transcription from RNA polymerase II promoter	102	1180	753	16164	8.86729e-08	6.47489e-05	1.85555	23.4269
GO:0008284	positive regulation of cell proliferation	67	1180	452	16164	7.34619e-07	0.000447016	2.0305	20.3765
GO:0008203	cholesterol metabolic process	23	1180	89	16164	1.90162e-06	0.00099183	3.54001	19.0043
GO:0008285	negative regulation of cell proliferation	59	1180	394	16164	2.31907e-06	0.00105836	2.05127	18.718
GO:0030154	cell differentiation	90	1180	705	16164	3.7065e-06	0.0015036	1.74872	18.0415
GO:0001501	skeletal system development	30	1180	147	16164	4.12376e-06	0.00150558	2.79557	17.8876
GO:0001525	angiogenesis	39	1180	224	16164	5.22731e-06	0.00173499	2.38497	17.5455
GO:0001658	branching involved in ureteric bud morphogenesis	16	1180	49	16164	5.8263e-06	0.00177265	4.47292	17.389
GO:0042127	regulation of cell proliferation	31	1180	159	16164	6.4648e-06	0.00181561	2.67074	17.239
GO:0045893	positive regulation of transcription, DNA-templated	74	1180	558	16164	7.48422e-06	0.00195178	1.81662	17.0277
GO:0045766	positive regulation of angiogenesis	21	1180	88	16164	1.45678e-05	0.0035458	3.26891	16.0669
GO:0007565	female pregnancy	20	1180	82	16164	1.7543e-05	0.00400309	3.34105	15.7987
GO:0030198	extracellular matrix organization	42	1180	268	16164	2.22476e-05	0.004778	2.14675	15.456
GO:0007267	cell-cell signaling	40	1180	251	16164	2.44221e-05	0.00495362	2.183	15.3215
GO:0035115	embryonic forelimb morphogenesis	12	1180	32	16164	2.75263e-05	0.00512854	5.13686	15.1488
GO:0071294	cellular response to zinc ion	8	1180	12	16164	2.80939e-05	0.00512854	9.1322	15.1194
GO:0045926	negative regulation of growth	9	1180	18	16164	4.85481e-05	0.00831874	6.84915	14.3302
GO:0042733	embryonic digit morphogenesis	14	1180	47	16164	5.05614e-05	0.00831874	4.08035	14.2716
GO:0042493	response to drug	43	1180	289	16164	5.24051e-05	0.00831874	2.03816	14.2199
GO:0043066	negative regulation of apoptotic process	68	1180	536	16164	5.48139e-05	0.00833857	1.73784	14.1551
GO:0008202	steroid metabolic process	24	1180	122	16164	5.80182e-05	0.00847297	2.69475	14.0731
GO:0001837	epithelial to mesenchymal transition	11	1180	31	16164	8.83733e-05	0.0122743	4.86069	13.466
GO:0008299	isoprenoid biosynthetic process	8	1180	15	16164	9.07715e-05	0.0122743	7.30576	13.4274
GO:0050679	positive regulation of epithelial cell proliferation	15	1180	60	16164	0.000147725	0.0192623	3.42458	12.7248
GO:0001656	metanephros development	12	1180	40	16164	0.000161033	0.0195951	4.10949	12.6004
GO:0007596	blood coagulation	60	1180	476	16164	0.000161068	0.0195951	1.72668	12.6
GO:0035136	forelimb morphogenesis	7	1180	12	16164	0.000166378	0.0195951	7.99068	12.5532
GO:0030335	positive regulation of cell migration	23	1180	124	16164	0.000174253	0.0198812	2.54081	12.4865
GO:0007399	nervous system development	59	1180	469	16164	0.000189094	0.0209206	1.72324	12.3686
GO:0021983	pituitary gland development	10	1180	29	16164	0.000221704	0.0238071	4.72355	12.1391
GO:0009954	proximal/distal pattern formation	9	1180	24	16164	0.000274325	0.028616	5.13686	11.8318
GO:0010628	positive regulation of gene expression	28	1180	174	16164	0.000309759	0.0314148	2.20432	11.6566
GO:0042060	wound healing	16	1180	75	16164	0.000425537	0.0419902	2.92231	11.1984
GO:0043011	myeloid dendritic cell differentiation	7	1180	15	16164	0.000469177	0.0443661	6.39254	11.0576
GO:0001657	ureteric bud development	12	1180	46	16164	0.000473919	0.0443661	3.57347	11.0431
GO:0006629	lipid metabolic process	59	1180	490	16164	0.000505033	0.0460969	1.64939	10.9513
GO:1900745	positive regulation of p38MAPK cascade	5	1180	7	16164	0.000776637	0.0683039	9.7845	10.3305
GO:0006950	response to stress	30	1180	205	16164	0.000785747	0.0683039	2.00463	10.3136
GO:0060272	embryonic skeletal joint morphogenesis	6	1180	12	16164	0.000911653	0.0774057	6.84915	10.0992
GO:0000122	negative regulation of transcription from RNA polymerase II promoter	65	1180	570	16164	0.00098014	0.0813294	1.56209	9.99472
GO:0030326	embryonic limb morphogenesis	13	1180	59	16164	0.00109495	0.0875111	3.01827	9.83492
GO:0048566	embryonic digestive tract development	7	1180	18	16164	0.00110258	0.0875111	5.32712	9.8249
GO:0060426	lung vasculature development	5	1180	8	16164	0.00119107	0.0891076	8.56144	9.71353
GO:0071372	cellular response to follicle-stimulating hormone stimulus	5	1180	8	16164	0.00119107	0.0891076	8.56144	9.71353
GO:0007507	heart development	28	1180	192	16164	0.00119591	0.0891076	1.99767	9.70767
GO:0035810	positive regulation of urine volume	6	1180	13	16164	0.00125563	0.0916859	6.32229	9.63738
GO:0021915	neural tube development	10	1180	38	16164	0.00129506	0.0927109	3.60482	9.59277
GO:0071560	cellular response to transforming growth factor beta stimulus	9	1180	32	16164	0.00151458	0.105283	3.85265	9.36687
GO:0030522	intracellular receptor signaling pathway	10	1180	39	16164	0.00152835	0.105283	3.51239	9.35381
GO:0046928	regulation of neurotransmitter secretion	6	1180	14	16164	0.00169054	0.113	5.8707	9.2083
GO:0048514	blood vessel morphogenesis	8	1180	26	16164	0.00170672	0.113	4.21486	9.19456
GO:0045124	regulation of bone resorption	5	1180	9	16164	0.00174879	0.113	7.61017	9.15943
GO:0001570	vasculogenesis	13	1180	63	16164	0.00182608	0.113	2.82663	9.09703
GO:0043154	negative regulation of cysteine-type endopeptidase activity involved in apoptotic process	13	1180	63	16164	0.00182608	0.113	2.82663	9.09703
GO:0030509	BMP signaling pathway	13	1180	63	16164	0.00182608	0.113	2.82663	9.09703
GO:0014070	response to organic cyclic compound	18	1180	106	16164	0.00197532	0.120199	2.32613	8.98369
GO:0071504	cellular response to heparin	4	1180	5	16164	0.00205745	0.121374	10.9586	8.92493
GO:0060021	palate development	13	1180	64	16164	0.00206112	0.121374	2.78247	8.92235
GO:0009887	organ morphogenesis	20	1180	125	16164	0.00215768	0.123402	2.19173	8.85631
GO:0090090	negative regulation of canonical Wnt signaling pathway	15	1180	81	16164	0.00217293	0.123402	2.53672	8.84614
GO:0001759	organ induction	6	1180	15	16164	0.00223078	0.123402	5.47932	8.80824
GO:0071371	cellular response to gonadotropin stimulus	6	1180	15	16164	0.00223078	0.123402	5.47932	8.80824
GO:0007420	brain development	28	1180	202	16164	0.00230963	0.125858	1.89877	8.75812
GO:0048935	peripheral nervous system neuron development	5	1180	10	16164	0.00247625	0.132953	6.84915	8.65763
GO:0030324	lung development	17	1180	100	16164	0.00256058	0.135488	2.32871	8.60931
GO:0001938	positive regulation of endothelial cell proliferation	12	1180	58	16164	0.00263491	0.137429	2.83413	8.56803
GO:0035556	intracellular signal transduction	47	1180	401	16164	0.00267837	0.137729	1.60554	8.54443
GO:0048169	regulation of long-term neuronal synaptic plasticity	7	1180	22	16164	0.00281241	0.138758	4.35855	8.47398
GO:0035249	synaptic transmission, glutamatergic	7	1180	22	16164	0.00281241	0.138758	4.35855	8.47398
GO:0006270	DNA replication initiation	7	1180	22	16164	0.00281241	0.138758	4.35855	8.47398
GO:0001822	kidney development	17	1180	102	16164	0.00306551	0.147265	2.28305	8.34966
GO:0007517	muscle organ development	17	1180	102	16164	0.00306551	0.147265	2.28305	8.34966
GO:0030336	negative regulation of cell migration	14	1180	76	16164	0.00312181	0.148023	2.52337	8.3234
GO:0021520	spinal cord motor neuron cell fate specification	4	1180	6	16164	0.00324407	0.148923	9.1322	8.26798
GO:0061045	negative regulation of wound healing	4	1180	6	16164	0.00324407	0.148923	9.1322	8.26798
GO:0051897	positive regulation of protein kinase B signaling	13	1180	68	16164	0.00326317	0.148923	2.61879	8.25951
GO:0050728	negative regulation of inflammatory response	12	1180	60	16164	0.00335253	0.151112	2.73966	8.22054
GO:0046888	negative regulation of hormone secretion	5	1180	11	16164	0.00340047	0.151404	6.2265	8.20005
GO:0001843	neural tube closure	13	1180	69	16164	0.00363892	0.160069	2.58084	8.10227
GO:0048168	regulation of neuronal synaptic plasticity	6	1180	17	16164	0.00368784	0.160289	4.8347	8.08301
GO:0016477	cell migration	21	1180	142	16164	0.00389347	0.167236	2.02581	8.00473
GO:0007155	cell adhesion	67	1180	633	16164	0.00413095	0.175373	1.4499	7.91931
GO:0007411	axon guidance	39	1180	327	16164	0.00439384	0.18439	1.63374	7.8303
GO:0035137	hindlimb morphogenesis	5	1180	12	16164	0.00454859	0.188715	5.70763	7.78037
GO:0035924	cellular response to vascular endothelial growth factor stimulus	6	1180	18	16164	0.00463599	0.19018	4.5661	7.75291
GO:0048172	regulation of short-term neuronal synaptic plasticity	4	1180	7	16164	0.00482348	0.195638	7.8276	7.69571
GO:0008344	adult locomotory behavior	10	1180	47	16164	0.00487623	0.195638	2.91453	7.68002
GO:0030574	collagen catabolic process	13	1180	72	16164	0.00498059	0.197653	2.47331	7.64947
GO:0046546	development of primary male sexual characteristics	3	1180	3	16164	0.00540857	0.212119	13.6983	7.53054
GO:0008544	epidermis development	16	1180	100	16164	0.00562127	0.212119	2.19173	7.47489
GO:0006260	DNA replication	23	1180	167	16164	0.00566779	0.212119	1.88659	7.463
GO:0090190	positive regulation of branching involved in ureteric bud morphogenesis	6	1180	19	16164	0.0057518	0.212119	4.32578	7.44177
GO:0002009	morphogenesis of an epithelium	6	1180	19	16164	0.0057518	0.212119	4.32578	7.44177
GO:0048557	embryonic digestive tract morphogenesis	6	1180	19	16164	0.0057518	0.212119	4.32578	7.44177
GO:0044344	cellular response to fibroblast growth factor stimulus	6	1180	19	16164	0.0057518	0.212119	4.32578	7.44177
GO:0015804	neutral amino acid transport	5	1180	13	16164	0.00594741	0.21714	5.26858	7.39352
GO:0019432	triglyceride biosynthetic process	9	1180	41	16164	0.00621532	0.222472	3.00695	7.32996
GO:0048661	positive regulation of smooth muscle cell proliferation	9	1180	41	16164	0.00621532	0.222472	3.00695	7.32996
GO:0043524	negative regulation of neuron apoptotic process	16	1180	102	16164	0.00662417	0.233233	2.14875	7.23804
GO:0030168	platelet activation	27	1180	210	16164	0.00664372	0.233233	1.76121	7.23379
GO:0071260	cellular response to mechanical stimulus	11	1180	58	16164	0.00683833	0.233627	2.59795	7.19214
GO:2000573	positive regulation of DNA biosynthetic process	4	1180	8	16164	0.00684691	0.233627	6.84915	7.19033
GO:0034383	low-density lipoprotein particle clearance	4	1180	8	16164	0.00684691	0.233627	6.84915	7.19033
GO:0051145	smooth muscle cell differentiation	6	1180	20	16164	0.00705126	0.238372	4.10949	7.1479
GO:0055007	cardiac muscle cell differentiation	7	1180	27	16164	0.00718305	0.240599	3.55141	7.12119
GO:0002042	cell migration involved in sprouting angiogenesis	5	1180	14	16164	0.00762305	0.246299	4.89225	7.03542
GO:0060425	lung morphogenesis	5	1180	14	16164	0.00762305	0.246299	4.89225	7.03542
GO:0071276	cellular response to cadmium ion	5	1180	14	16164	0.00762305	0.246299	4.89225	7.03542
GO:0035815	positive regulation of renal sodium excretion	5	1180	14	16164	0.00762305	0.246299	4.89225	7.03542
GO:0035019	somatic stem cell maintenance	8	1180	35	16164	0.00787873	0.252032	3.13104	6.98782
GO:0008217	regulation of blood pressure	12	1180	68	16164	0.00793857	0.252032	2.41735	6.9769
GO:0008045	motor neuron axon guidance	6	1180	21	16164	0.00855017	0.257887	3.9138	6.86983
GO:0045648	positive regulation of erythrocyte differentiation	6	1180	21	16164	0.00855017	0.257887	3.9138	6.86983
GO:0033138	positive regulation of peptidyl-serine phosphorylation	10	1180	52	16164	0.00890536	0.257887	2.63429	6.81111
GO:0014051	gamma-aminobutyric acid secretion	3	1180	4	16164	0.00898586	0.257887	10.2737	6.79813
GO:0032269	negative regulation of cellular protein metabolic process	3	1180	4	16164	0.00898586	0.257887	10.2737	6.79813
GO:0060129	thyroid-stimulating hormone-secreting cell differentiation	3	1180	4	16164	0.00898586	0.257887	10.2737	6.79813
GO:0072108	positive regulation of mesenchymal to epithelial transition involved in metanephros morphogenesis	3	1180	4	16164	0.00898586	0.257887	10.2737	6.79813
GO:0048619	embryonic hindgut morphogenesis	3	1180	4	16164	0.00898586	0.257887	10.2737	6.79813
GO:0042045	epithelial fluid transport	3	1180	4	16164	0.00898586	0.257887	10.2737	6.79813
GO:0002053	positive regulation of mesenchymal cell proliferation	8	1180	36	16164	0.00906393	0.257887	3.04407	6.78565
GO:0007566	embryo implantation	8	1180	36	16164	0.00906393	0.257887	3.04407	6.78565
GO:0044255	cellular lipid metabolic process	21	1180	155	16164	0.00925052	0.257887	1.8559	6.75625
GO:0010667	negative regulation of cardiac muscle cell apoptotic process	4	1180	9	16164	0.00936062	0.257887	6.08814	6.73918
GO:0006703	estrogen biosynthetic process	4	1180	9	16164	0.00936062	0.257887	6.08814	6.73918
GO:0003203	endocardial cushion morphogenesis	4	1180	9	16164	0.00936062	0.257887	6.08814	6.73918
GO:0050927	positive regulation of positive chemotaxis	4	1180	9	16164	0.00936062	0.257887	6.08814	6.73918
GO:0048762	mesenchymal cell differentiation	4	1180	9	16164	0.00936062	0.257887	6.08814	6.73918
GO:0001655	urogenital system development	5	1180	15	16164	0.00960055	0.257887	4.5661	6.70267
GO:0014032	neural crest cell development	5	1180	15	16164	0.00960055	0.257887	4.5661	6.70267
GO:0060216	definitive hemopoiesis	5	1180	15	16164	0.00960055	0.257887	4.5661	6.70267
GO:0030182	neuron differentiation	18	1180	126	16164	0.0096063	0.257887	1.9569	6.7018
GO:0006364	rRNA processing	16	1180	107	16164	0.00976851	0.260327	2.04834	6.67765
GO:0032870	cellular response to hormone stimulus	7	1180	29	16164	0.0098927	0.261727	3.30649	6.65942
