# Supplementary material for: Integrated microRNA-mRNA analyses reveal OPLL specific microRNA regulatory network using high-throughput sequencing
Source: Sci Rep. 2016 Feb 12;6:21580. doi: 10.1038/srep21580 (PMC4751494; doi:10.1038/srep21580)
Supplement: Supplementary dataset 3 [file srep21580-s4.xls]

## Sheet: Downregulated miRNA prediction
Table 1. Top 10 downregulated miRNAs and their predicted target mRNAs
miRNA						Target mRNA
AccID	FC(OPLL/PLL)	P-Value	FDR	Style	Target	FC(OPLL/PLL)	P-Value	FDR	Style
hsa-miR-1973	0.00620962	0.000345043	0.00297992	down	LMX1B	Inf	1.59849e-09	1.07955e-08	up
hsa-miR-1973	0.00620962	0.000345043	0.00297992	down	CADM3	Inf	1.88908e-10	1.4021e-09	up
hsa-miR-1973	0.00620962	0.000345043	0.00297992	down	ANP32A	2.00734	7.37959e-12	6.09808e-11	up
hsa-miR-1973	0.00620962	0.000345043	0.00297992	down	HOXB6	Inf	1.0077e-92	8.68506e-91	up
hsa-miR-1973	0.00620962	0.000345043	0.00297992	down	TBX15	2.55525	5.39799e-18	6.79131e-17	up
hsa-miR-199b-5p	0.0389924	9.77363e-22	8.25329e-20	down	SOX6	26.0324	1.65776e-19	2.24327e-18	up
hsa-miR-199b-5p	0.0389924	9.77363e-22	8.25329e-20	down	GLIPR1	3.59395	4.36663e-56	1.84721e-54	up
hsa-miR-199b-5p	0.0389924	9.77363e-22	8.25329e-20	down	YPEL1	21.2388	1.38401e-07	7.7494e-07	up
hsa-miR-199b-5p	0.0389924	9.77363e-22	8.25329e-20	down	C1GALT1	8.61858	2.93151e-116	3.60459e-114	up
hsa-miR-199b-5p	0.0389924	9.77363e-22	8.25329e-20	down	HOXB6	Inf	1.0077e-92	8.68506e-91	up
hsa-miR-199b-5p	0.0389924	9.77363e-22	8.25329e-20	down	RAB9B	2.81786	0.00225178	0.00653016	up
hsa-miR-199b-5p	0.0389924	9.77363e-22	8.25329e-20	down	MAGT1	2.06038	3.21587e-20	4.51053e-19	up
hsa-miR-199b-5p	0.0389924	9.77363e-22	8.25329e-20	down	ZNF704	21.186	9.6768e-54	3.85483e-52	up
hsa-miR-199b-5p	0.0389924	9.77363e-22	8.25329e-20	down	WNK3	13.9998	4.36083e-09	2.83308e-08	up
hsa-miR-199b-5p	0.0389924	9.77363e-22	8.25329e-20	down	JAG1	9.06147	2.13853e-147	3.90526e-145	up
hsa-miR-199b-5p	0.0389924	9.77363e-22	8.25329e-20	down	DYNC2LI1	2.06079	1.34626e-05	5.82259e-05	up
hsa-miR-199b-5p	0.0389924	9.77363e-22	8.25329e-20	down	TGFB2	25.257	1.60803e-197	5.02687e-195	up
hsa-miR-199b-5p	0.0389924	9.77363e-22	8.25329e-20	down	HAPLN1	Inf	4.02015e-237	1.95126e-234	up
hsa-miR-4461	0.05451	0.000114476	0.0011918	down	TXLNB	5.82772	0.000611227	0.00199248	up
hsa-miR-4461	0.05451	0.000114476	0.0011918	down	RASSF7	3.21616	0.00258349	0.00739674	up
hsa-miR-4461	0.05451	0.000114476	0.0011918	down	FAM8A1	2.07837	7.27003e-16	8.01006e-15	up
hsa-miR-4461	0.05451	0.000114476	0.0011918	down	ERMN	Inf	1.68519e-05	7.17656e-05	up
hsa-miR-4461	0.05451	0.000114476	0.0011918	down	SPATA6	2.82349	1.16021e-06	5.84352e-06	up
hsa-miR-4461	0.05451	0.000114476	0.0011918	down	CADM3	Inf	1.88908e-10	1.4021e-09	up
hsa-miR-4461	0.05451	0.000114476	0.0011918	down	STX7	2.5221	2.98337e-31	6.45836e-30	up
hsa-miR-4461	0.05451	0.000114476	0.0011918	down	LANCL1	2.57304	6.30289e-25	1.08443e-23	up
hsa-miR-4461	0.05451	0.000114476	0.0011918	down	PML	2.34531	1.03278e-32	2.33153e-31	up
hsa-miR-4461	0.05451	0.000114476	0.0011918	down	SSPN	2.95309	1.32149e-10	9.93216e-10	up
hsa-miR-4461	0.05451	0.000114476	0.0011918	down	CHI3L1	32.2623	3.98461e-179	9.93136e-177	up
hsa-miR-4461	0.05451	0.000114476	0.0011918	down	GPR155	4.61305	1.16007e-15	1.25492e-14	up
hsa-miR-4461	0.05451	0.000114476	0.0011918	down	PC	4.65422	7.86719e-77	5.33465e-75	up
hsa-miR-4461	0.05451	0.000114476	0.0011918	down	HOXA5	16.8274	1.4843e-36	3.7605e-35	up
hsa-miR-4461	0.05451	0.000114476	0.0011918	down	ADARB1	3.41709	3.32254e-43	1.02993e-41	up
hsa-miR-4461	0.05451	0.000114476	0.0011918	down	ARHGAP35	2.02365	3.65745e-28	7.12334e-27	up
hsa-miR-4461	0.05451	0.000114476	0.0011918	down	CLYBL	3.78835	0.00963661	0.0239087	up
hsa-miR-4461	0.05451	0.000114476	0.0011918	down	KCNK15	9.4061	3.37042e-61	1.63589e-59	up
hsa-miR-4461	0.05451	0.000114476	0.0011918	down	ST8SIA1	38.9023	2.93344e-23	4.74599e-22	up
hsa-miR-4461	0.05451	0.000114476	0.0011918	down	THAP5	2.0873	1.0869e-05	4.76057e-05	up
hsa-miR-4461	0.05451	0.000114476	0.0011918	down	SYNPO	9.14875	6.72745e-132	1.03401e-129	up
hsa-miR-4461	0.05451	0.000114476	0.0011918	down	TPD52	12.2571	7.96236e-12	6.56788e-11	up
hsa-miR-4461	0.05451	0.000114476	0.0011918	down	DMD	15.377	2.21573e-70	1.31405e-68	up
hsa-miR-4461	0.05451	0.000114476	0.0011918	down	REPS2	10.1764	5.49332e-06	2.50975e-05	up
hsa-miR-212-3p	0.066017	1.20054e-19	9.1241e-18	down	SHANK2	4.08749	5.55949e-26	9.88806e-25	up
hsa-miR-212-3p	0.066017	1.20054e-19	9.1241e-18	down	MECOM	2.41319	5.51644e-10	3.8953e-09	up
hsa-miR-212-3p	0.066017	1.20054e-19	9.1241e-18	down	EPB41	2.40632	1.76822e-16	2.04214e-15	up
hsa-miR-212-3p	0.066017	1.20054e-19	9.1241e-18	down	B4GALT6	7.68673	1.91513e-17	2.33615e-16	up
hsa-miR-212-3p	0.066017	1.20054e-19	9.1241e-18	down	NRG2	7.74371	0.000147243	0.000537242	up
hsa-miR-212-3p	0.066017	1.20054e-19	9.1241e-18	down	ANP32A	2.00734	7.37959e-12	6.09808e-11	up
hsa-miR-212-3p	0.066017	1.20054e-19	9.1241e-18	down	COL5A2	5.48518	3.74993e-161	7.68485e-159	up
hsa-miR-212-3p	0.066017	1.20054e-19	9.1241e-18	down	BBX	2.40988	4.91689e-21	7.17095e-20	up
hsa-miR-212-3p	0.066017	1.20054e-19	9.1241e-18	down	SLC12A6	2.32599	3.00527e-22	4.65401e-21	up
hsa-miR-212-3p	0.066017	1.20054e-19	9.1241e-18	down	PCDH10	20.7986	1.16989e-21	1.75855e-20	up
hsa-miR-212-3p	0.066017	1.20054e-19	9.1241e-18	down	ZFHX4	2.25144	2.94173e-23	4.75523e-22	up
hsa-miR-212-3p	0.066017	1.20054e-19	9.1241e-18	down	PDE10A	23.6548	2.33139e-15	2.4642e-14	up
hsa-miR-212-3p	0.066017	1.20054e-19	9.1241e-18	down	GOLM1	7.97922	2.22392e-206	7.4578e-204	up
hsa-miR-212-3p	0.066017	1.20054e-19	9.1241e-18	down	RGS7BP	Inf	0.000562589	0.00184864	up
hsa-miR-212-3p	0.066017	1.20054e-19	9.1241e-18	down	PDE7B	64.2294	1.3401e-149	2.47169e-147	up
hsa-miR-212-3p	0.066017	1.20054e-19	9.1241e-18	down	AMOT	4.8138	5.20013e-29	1.04479e-27	up
hsa-miR-212-3p	0.066017	1.20054e-19	9.1241e-18	down	PDE5A	29.9854	6.35793e-160	1.27463e-157	up
hsa-miR-212-3p	0.066017	1.20054e-19	9.1241e-18	down	MAMDC2	4.99468	1.05196e-21	1.58515e-20	up
hsa-miR-196b-5p	0.0691891	1.80186e-26	2.48984e-24	down	SMAD6	3.75898	8.1658e-18	1.02108e-16	up
hsa-miR-196b-5p	0.0691891	1.80186e-26	2.48984e-24	down	ARHGAP28	2.67154	1.55272e-12	1.35599e-11	up
hsa-miR-196b-5p	0.0691891	1.80186e-26	2.48984e-24	down	ERG	11.3912	2.34359e-18	2.99551e-17	up
hsa-miR-196b-5p	0.0691891	1.80186e-26	2.48984e-24	down	BCAT1	4.21468	2.83237e-111	3.30634e-109	up
hsa-miR-196b-5p	0.0691891	1.80186e-26	2.48984e-24	down	KCNE3	Inf	2.13488e-17	2.59392e-16	up
hsa-miR-196b-5p	0.0691891	1.80186e-26	2.48984e-24	down	SLC2A12	9.94061	1.56418e-96	1.46445e-94	up
hsa-miR-196b-5p	0.0691891	1.80186e-26	2.48984e-24	down	RAPGEF5	4.65428	1.1853e-06	5.96012e-06	up
hsa-miR-2392	0.0885667	6.36589e-05	0.000719479	down	SCN2B	Inf	0.0128862	0.0309116	up
hsa-miR-2392	0.0885667	6.36589e-05	0.000719479	down	DPYSL2	2.40293	3.13822e-20	4.41108e-19	up
hsa-miR-2392	0.0885667	6.36589e-05	0.000719479	down	ZC3H7B	2.01451	2.65155e-26	4.79933e-25	up
hsa-miR-2392	0.0885667	6.36589e-05	0.000719479	down	FRMPD4	2.80524	0.000211704	0.000748307	up
hsa-miR-2392	0.0885667	6.36589e-05	0.000719479	down	ATP6V1A	2.71737	4.91852e-26	8.79042e-25	up
hsa-miR-2392	0.0885667	6.36589e-05	0.000719479	down	MEX3A	3.72391	0.00427421	0.011571	up
hsa-miR-2392	0.0885667	6.36589e-05	0.000719479	down	MAST3	2.0108	9.29005e-09	5.86599e-08	up
hsa-miR-2392	0.0885667	6.36589e-05	0.000719479	down	FAM124A	9.69188	4.69803e-23	7.52827e-22	up
hsa-miR-2392	0.0885667	6.36589e-05	0.000719479	down	RNF144A	2.48142	9.51903e-09	6.00236e-08	up
hsa-miR-2392	0.0885667	6.36589e-05	0.000719479	down	NXPH3	2.1709	0.0019775	0.00580319	up
hsa-miR-2392	0.0885667	6.36589e-05	0.000719479	down	SH3BGRL2	5.41901	2.00291e-05	8.44382e-05	up
hsa-miR-490-3p	0.145167	1.18873e-08	2.7798e-07	down	SHANK2	4.08749	5.55949e-26	9.88806e-25	up
hsa-miR-490-3p	0.145167	1.18873e-08	2.7798e-07	down	RANBP17	21.0709	2.65251e-11	2.10512e-10	up
hsa-miR-490-3p	0.145167	1.18873e-08	2.7798e-07	down	ZNF395	3.54626	1.29893e-55	5.43252e-54	up
hsa-miR-490-3p	0.145167	1.18873e-08	2.7798e-07	down	FOXO1	2.18512	2.14691e-10	1.58644e-09	up
hsa-miR-490-3p	0.145167	1.18873e-08	2.7798e-07	down	BACH2	3.58941	0.0218854	0.0491662	up
hsa-miR-490-3p	0.145167	1.18873e-08	2.7798e-07	down	RIMS4	453.86	6.04196e-59	2.79293e-57	up
hsa-miR-490-3p	0.145167	1.18873e-08	2.7798e-07	down	KCNK15	9.4061	3.37042e-61	1.63589e-59	up
hsa-miR-490-3p	0.145167	1.18873e-08	2.7798e-07	down	UBE2QL1	21.815	5.22428e-08	3.06186e-07	up
hsa-miR-490-3p	0.145167	1.18873e-08	2.7798e-07	down	LEP	144.564	6.47346e-280	4.26416e-277	up
hsa-miR-490-3p	0.145167	1.18873e-08	2.7798e-07	down	GABRB3	3.76014	0.00234181	0.00676571	up
hsa-miR-503-5p	0.146206	2.56138e-16	1.34252e-14	down	CCND2	31.424	1.09099e-96	1.02664e-94	up
hsa-miR-503-5p	0.146206	2.56138e-16	1.34252e-14	down	SPTBN2	3.74691	0.000126279	0.000465724	up
hsa-miR-503-5p	0.146206	2.56138e-16	1.34252e-14	down	ZBTB46	2.33335	0.00175858	0.0052155	up
hsa-miR-503-5p	0.146206	2.56138e-16	1.34252e-14	down	FAM189A1	4.80085	0.00822634	0.0207617	up
hsa-miR-503-5p	0.146206	2.56138e-16	1.34252e-14	down	PPM1H	24.3635	3.50884e-66	1.89231e-64	up
hsa-miR-503-5p	0.146206	2.56138e-16	1.34252e-14	down	WSB1	2.26757	7.21771e-22	1.09791e-20	up
hsa-miR-503-5p	0.146206	2.56138e-16	1.34252e-14	down	SLC24A3	18.1822	0.00660116	0.0170375	up
hsa-miR-503-5p	0.146206	2.56138e-16	1.34252e-14	down	TMEM229B	12.578	7.34319e-24	1.22016e-22	up
hsa-miR-503-5p	0.146206	2.56138e-16	1.34252e-14	down	MBNL2	6.25701	7.08735e-78	4.87758e-76	up
hsa-miR-503-5p	0.146206	2.56138e-16	1.34252e-14	down	DYRK1B	2.06949	3.2936e-07	1.77106e-06	up
hsa-miR-503-5p	0.146206	2.56138e-16	1.34252e-14	down	EPB41L4B	21.7232	1.59686e-52	6.18748e-51	up
hsa-miR-503-5p	0.146206	2.56138e-16	1.34252e-14	down	PPFIA3	4.71049	7.94213e-05	0.000304605	up
hsa-miR-503-5p	0.146206	2.56138e-16	1.34252e-14	down	ANLN	2.26248	1.14786e-17	1.41993e-16	up
hsa-miR-503-5p	0.146206	2.56138e-16	1.34252e-14	down	CYP26B1	4.49322	0.000105218	0.000394358	up
hsa-miR-503-5p	0.146206	2.56138e-16	1.34252e-14	down	LPHN1	2.66987	7.87769e-09	5.00849e-08	up
hsa-miR-503-5p	0.146206	2.56138e-16	1.34252e-14	down	NEURL1B	3.21932	5.36708e-06	2.45589e-05	up
hsa-miR-503-5p	0.146206	2.56138e-16	1.34252e-14	down	APLN	398.254	6.26207e-97	5.92295e-95	up
hsa-miR-503-5p	0.146206	2.56138e-16	1.34252e-14	down	AK4	5.42954	1.26804e-78	8.85901e-77	up
hsa-miR-503-5p	0.146206	2.56138e-16	1.34252e-14	down	DCLK1	2.89088	9.65905e-17	1.13112e-15	up
hsa-miR-503-5p	0.146206	2.56138e-16	1.34252e-14	down	STOX2	12.7742	1.39029e-05	5.99826e-05	up
hsa-miR-503-5p	0.146206	2.56138e-16	1.34252e-14	down	CCNYL1	2.06343	3.97198e-13	3.61774e-12	up
hsa-miR-503-5p	0.146206	2.56138e-16	1.34252e-14	down	RAB9B	2.81786	0.00225178	0.00653016	up
hsa-miR-503-5p	0.146206	2.56138e-16	1.34252e-14	down	CPEB2	2.50477	6.18652e-15	6.34617e-14	up
hsa-miR-503-5p	0.146206	2.56138e-16	1.34252e-14	down	MAFB	57.757	2.53279e-236	1.19782e-233	up
hsa-miR-503-5p	0.146206	2.56138e-16	1.34252e-14	down	CLYBL	3.78835	0.00963661	0.0239087	up
hsa-miR-503-5p	0.146206	2.56138e-16	1.34252e-14	down	ZFHX4	2.25144	2.94173e-23	4.75523e-22	up
hsa-miR-503-5p	0.146206	2.56138e-16	1.34252e-14	down	RASGEF1B	Inf	5.22294e-05	0.000206278	up
hsa-miR-503-5p	0.146206	2.56138e-16	1.34252e-14	down	BCL2	8.40706	3.59431e-27	6.75085e-26	up
hsa-miR-503-5p	0.146206	2.56138e-16	1.34252e-14	down	ADAMTS1	2.53693	3.06804e-52	1.17644e-50	up
hsa-miR-503-5p	0.146206	2.56138e-16	1.34252e-14	down	PPAP2A	2.97216	1.50422e-32	3.38752e-31	up
hsa-miR-503-5p	0.146206	2.56138e-16	1.34252e-14	down	TNFSF13B	7.75602	1.77038e-21	2.62906e-20	up
hsa-miR-503-5p	0.146206	2.56138e-16	1.34252e-14	down	MGAT4A	6.70724	0.00055817	0.00183567	up
hsa-miR-503-5p	0.146206	2.56138e-16	1.34252e-14	down	LCA5	3.81105	1.00781e-07	5.71986e-07	up
hsa-miR-503-5p	0.146206	2.56138e-16	1.34252e-14	down	KCNJ2	4.33669	2.07137e-41	6.06418e-40	up
hsa-miR-503-5p	0.146206	2.56138e-16	1.34252e-14	down	NFE2L1	2.32992	4.71587e-37	1.21141e-35	up
hsa-miR-503-5p	0.146206	2.56138e-16	1.34252e-14	down	RNF144B	4.19296	1.22741e-09	8.39393e-09	up
hsa-miR-503-5p	0.146206	2.56138e-16	1.34252e-14	down	SLC4A4	2.7891	3.44639e-13	3.15617e-12	up
hsa-miR-503-5p	0.146206	2.56138e-16	1.34252e-14	down	ZNRF2	3.71099	6.86393e-07	3.55102e-06	up
hsa-miR-503-5p	0.146206	2.56138e-16	1.34252e-14	down	PTPN3	5.61147	1.95343e-17	2.37816e-16	up
hsa-miR-503-5p	0.146206	2.56138e-16	1.34252e-14	down	PDCD4	2.82858	6.32247e-31	1.35753e-29	up
hsa-miR-196a-5p	0.157679	3.89892e-14	1.60172e-12	down	STEAP2	5.13345	1.25568e-29	2.57044e-28	up
hsa-miR-196a-5p	0.157679	3.89892e-14	1.60172e-12	down	EPHA3	Inf	8.22251e-12	6.7764e-11	up
hsa-miR-196a-5p	0.157679	3.89892e-14	1.60172e-12	down	MBNL2	6.25701	7.08735e-78	4.87758e-76	up
hsa-miR-196a-5p	0.157679	3.89892e-14	1.60172e-12	down	FOXO1	2.18512	2.14691e-10	1.58644e-09	up
hsa-miR-196a-5p	0.157679	3.89892e-14	1.60172e-12	down	PRUNE2	2.35732	4.18885e-20	5.8046e-19	up
hsa-miR-196a-5p	0.157679	3.89892e-14	1.60172e-12	down	TSPAN12	7.10246	0.000574423	0.00188483	up
hsa-miR-196a-5p	0.157679	3.89892e-14	1.60172e-12	down	COL14A1	5.96224	6.4652e-136	1.046e-133	up
hsa-miR-196a-5p	0.157679	3.89892e-14	1.60172e-12	down	BNC2	2.60703	1.91466e-32	4.29089e-31	up
hsa-miR-196a-5p	0.157679	3.89892e-14	1.60172e-12	down	PARP8	4.52777	6.18328e-25	1.06484e-23	up
hsa-miR-196a-5p	0.157679	3.89892e-14	1.60172e-12	down	HDX	2.18569	0.00122103	0.00373414	up
hsa-miR-196a-5p	0.157679	3.89892e-14	1.60172e-12	down	NEURL1B	3.21932	5.36708e-06	2.45589e-05	up
hsa-miR-196a-5p	0.157679	3.89892e-14	1.60172e-12	down	C1GALT1	8.61858	2.93151e-116	3.60459e-114	up
hsa-miR-196a-5p	0.157679	3.89892e-14	1.60172e-12	down	COL24A1	3.45771	0.0191952	0.0437623	up
hsa-miR-196a-5p	0.157679	3.89892e-14	1.60172e-12	down	IGDCC4	6.39252	2.92769e-43	9.09062e-42	up
hsa-miR-196a-5p	0.157679	3.89892e-14	1.60172e-12	down	LRIG3	3.51812	5.02241e-25	8.67354e-24	up
hsa-miR-196a-5p	0.157679	3.89892e-14	1.60172e-12	down	ZNF248	2.7224	1.28615e-08	7.98444e-08	up
hsa-miR-196a-5p	0.157679	3.89892e-14	1.60172e-12	down	GYG2	15.6076	1.88193e-15	2.00291e-14	up
hsa-miR-196a-5p	0.157679	3.89892e-14	1.60172e-12	down	HOXB6	Inf	1.0077e-92	8.68506e-91	up
hsa-miR-196a-5p	0.157679	3.89892e-14	1.60172e-12	down	HOXB7	Inf	4.95307e-73	3.0863e-71	up
hsa-miR-196a-5p	0.157679	3.89892e-14	1.60172e-12	down	HOXB8	Inf	1.82395e-23	2.97708e-22	up
hsa-miR-196a-5p	0.157679	3.89892e-14	1.60172e-12	down	HOXA7	2.09723	0.000894986	0.0028198	up
hsa-miR-196a-5p	0.157679	3.89892e-14	1.60172e-12	down	HOXA5	16.8274	1.4843e-36	3.7605e-35	up
hsa-miR-196a-5p	0.157679	3.89892e-14	1.60172e-12	down	RSPO2	Inf	1.47729e-13	1.38592e-12	up
hsa-miR-196a-5p	0.157679	3.89892e-14	1.60172e-12	down	VSNL1	Inf	0.00370142	0.010181	up
hsa-miR-196a-5p	0.157679	3.89892e-14	1.60172e-12	down	MAGT1	2.06038	3.21587e-20	4.51053e-19	up
hsa-miR-196a-5p	0.157679	3.89892e-14	1.60172e-12	down	EBF1	4.78618	6.8343e-40	1.90411e-38	up
hsa-miR-196a-5p	0.157679	3.89892e-14	1.60172e-12	down	RAVER2	3.65429	4.68685e-09	3.0342e-08	up
hsa-miR-196a-5p	0.157679	3.89892e-14	1.60172e-12	down	GATA6	2.95915	1.13811e-10	8.60654e-10	up
hsa-miR-196a-5p	0.157679	3.89892e-14	1.60172e-12	down	CDKN1B	2.6619	4.63768e-16	5.18408e-15	up
hsa-miR-196a-5p	0.157679	3.89892e-14	1.60172e-12	down	MGAT4A	6.70724	0.00055817	0.00183567	up
hsa-miR-196a-5p	0.157679	3.89892e-14	1.60172e-12	down	COL1A1	3.92541	4.37638e-118	5.52863e-116	up
hsa-miR-196a-5p	0.157679	3.89892e-14	1.60172e-12	down	COL1A2	3.10589	2.48972e-80	1.8008e-78	up
hsa-miR-196a-5p	0.157679	3.89892e-14	1.60172e-12	down	KCNJ2	4.33669	2.07137e-41	6.06418e-40	up
hsa-miR-196a-5p	0.157679	3.89892e-14	1.60172e-12	down	NTN4	6.77677	4.6264e-120	6.05172e-118	up
hsa-miR-196a-5p	0.157679	3.89892e-14	1.60172e-12	down	COL3A1	12.876	1.97754e-171	4.29102e-169	up
hsa-miR-196a-5p	0.157679	3.89892e-14	1.60172e-12	down	NEDD4L	2.30339	4.0601e-16	4.55501e-15	up
hsa-miR-132-3p	0.164274	5.9909e-14	2.39636e-12	down	ZNF395	3.54626	1.29893e-55	5.43252e-54	up
hsa-miR-132-3p	0.164274	5.9909e-14	2.39636e-12	down	SOX6	26.0324	1.65776e-19	2.24327e-18	up
hsa-miR-132-3p	0.164274	5.9909e-14	2.39636e-12	down	FOXO1	2.18512	2.14691e-10	1.58644e-09	up
hsa-miR-132-3p	0.164274	5.9909e-14	2.39636e-12	down	E2F5	2.10539	0.0092753	0.0231243	up
hsa-miR-132-3p	0.164274	5.9909e-14	2.39636e-12	down	IRF1	2.3911	2.9566e-27	5.56444e-26	up
hsa-miR-132-3p	0.164274	5.9909e-14	2.39636e-12	down	KIAA1211	7.50269	4.85321e-19	6.41208e-18	up
hsa-miR-132-3p	0.164274	5.9909e-14	2.39636e-12	down	HSD11B1	2.07078	0.00213565	0.0062234	up
hsa-miR-132-3p	0.164274	5.9909e-14	2.39636e-12	down	C7orf60	2.47041	1.88094e-11	1.50639e-10	up
hsa-miR-132-3p	0.164274	5.9909e-14	2.39636e-12	down	SCN2A	3.9548	1.58606e-12	1.38379e-11	up
hsa-miR-132-3p	0.164274	5.9909e-14	2.39636e-12	down	SCN3A	28.0058	6.89553e-16	7.61564e-15	up
hsa-miR-132-3p	0.164274	5.9909e-14	2.39636e-12	down	BNC2	2.60703	1.91466e-32	4.29089e-31	up
hsa-miR-132-3p	0.164274	5.9909e-14	2.39636e-12	down	SCN1A	32.4688	4.76483e-08	2.80059e-07	up
hsa-miR-132-3p	0.164274	5.9909e-14	2.39636e-12	down	ZFC3H1	2.13074	8.76378e-20	1.20267e-18	up
hsa-miR-132-3p	0.164274	5.9909e-14	2.39636e-12	down	C11orf87	215.265	5.59458e-34	1.3229e-32	up
hsa-miR-132-3p	0.164274	5.9909e-14	2.39636e-12	down	DPYSL3	3.01192	1.61366e-63	8.17648e-62	up
hsa-miR-132-3p	0.164274	5.9909e-14	2.39636e-12	down	RAB6B	10.7997	6.76129e-34	1.5886e-32	up
hsa-miR-132-3p	0.164274	5.9909e-14	2.39636e-12	down	GDF5	61.6219	8.1449e-131	1.22134e-128	up
hsa-miR-132-3p	0.164274	5.9909e-14	2.39636e-12	down	TRIB2	7.36226	1.35901e-71	8.21825e-70	up
hsa-miR-132-3p	0.164274	5.9909e-14	2.39636e-12	down	CLYBL	3.78835	0.00963661	0.0239087	up
hsa-miR-132-3p	0.164274	5.9909e-14	2.39636e-12	down	FRMPD4	2.80524	0.000211704	0.000748307	up
hsa-miR-132-3p	0.164274	5.9909e-14	2.39636e-12	down	LMLN	2.12514	7.27862e-08	4.18867e-07	up
hsa-miR-132-3p	0.164274	5.9909e-14	2.39636e-12	down	MEX3A	3.72391	0.00427421	0.011571	up
hsa-miR-132-3p	0.164274	5.9909e-14	2.39636e-12	down	ADAMTS5	4.38929	9.25259e-54	3.70184e-52	up
hsa-miR-132-3p	0.164274	5.9909e-14	2.39636e-12	down	CLMN	2.4097	0.0128992	0.0309379	up
hsa-miR-132-3p	0.164274	5.9909e-14	2.39636e-12	down	COL4A4	4.61844	1.4164e-19	1.92514e-18	up
hsa-miR-132-3p	0.164274	5.9909e-14	2.39636e-12	down	PFN2	3.00967	8.57747e-27	1.58998e-25	up
hsa-miR-132-3p	0.164274	5.9909e-14	2.39636e-12	down	SAMD12	6.54051	2.98563e-14	2.91977e-13	up
hsa-miR-132-3p	0.164274	5.9909e-14	2.39636e-12	down	COLQ	3.45332	0.000266122	0.000925755	up
hsa-miR-132-3p	0.164274	5.9909e-14	2.39636e-12	down	KCNJ12	5.61837	2.87299e-18	3.65949e-17	up
hsa-miR-132-3p	0.164274	5.9909e-14	2.39636e-12	down	EXTL2	2.71004	1.74678e-18	2.24983e-17	up
hsa-miR-132-3p	0.164274	5.9909e-14	2.39636e-12	down	MBP	5.23593	2.01614e-35	4.9581e-34	up
hsa-miR-132-3p	0.164274	5.9909e-14	2.39636e-12	down	SPRY1	3.61477	2.85316e-11	2.26047e-10	up
hsa-miR-132-3p	0.164274	5.9909e-14	2.39636e-12	down	RAPGEF5	4.65428	1.1853e-06	5.96012e-06	up
hsa-miR-132-3p	0.164274	5.9909e-14	2.39636e-12	down	PRKD1	2.33201	2.39533e-20	3.37505e-19	up
hsa-miR-132-3p	0.164274	5.9909e-14	2.39636e-12	down	HAPLN1	Inf	4.02015e-237	1.95126e-234	up

## Sheet: Upregulated miRNA prediction
Table 2. Top 10 upregulated miRNAs and their predicted target mRNAs
miRNA						Target mRNA
AccID	FC(OPLL/PLL)	P-Value	FDR	Style	Target	FC(OPLL/PLL)	P-Value	FDR	Style
hsa-miR-10a-5p	460.774	1.01782e-88	1.54709e-85	up	SHANK3	0.347733	6.06061e-12	5.04886e-11	down
hsa-miR-10a-5p	460.774	1.01782e-88	1.54709e-85	up	SLC6A15	0.013151	3.41278e-64	1.74364e-62	down
hsa-miR-10a-5p	460.774	1.01782e-88	1.54709e-85	up	FLT1	0.0034837	1.64425e-214	6.18911e-212	down
hsa-miR-10a-5p	460.774	1.01782e-88	1.54709e-85	up	TFAP2C	0.208467	6.27055e-13	5.64166e-12	down
hsa-miR-10a-5p	460.774	1.01782e-88	1.54709e-85	up	E2F7	0.0738303	1.01427e-112	1.20692e-110	down
hsa-miR-10a-5p	460.774	1.01782e-88	1.54709e-85	up	TMOD1	0.0887751	2.60088e-65	1.36669e-63	down
hsa-miR-10a-5p	460.774	1.01782e-88	1.54709e-85	up	SERPINE1	0.184755	6.61891e-173	1.47083e-170	down
hsa-miR-10a-5p	460.774	1.01782e-88	1.54709e-85	up	CAMK2B	0.146992	0.00149376	0.00449006	down
hsa-miR-10a-5p	460.774	1.01782e-88	1.54709e-85	up	RIMS2	0.0830679	7.19239e-08	4.14552e-07	down
hsa-miR-10a-5p	460.774	1.01782e-88	1.54709e-85	up	SMURF1	0.380174	1.93388e-35	4.76215e-34	down
hsa-miR-10a-5p	460.774	1.01782e-88	1.54709e-85	up	ZNF202	0.408347	2.31195e-10	1.7009e-09	down
hsa-miR-10a-5p	460.774	1.01782e-88	1.54709e-85	up	BEND3	0.400788	1.75953e-05	7.47413e-05	down
hsa-miR-10a-5p	460.774	1.01782e-88	1.54709e-85	up	BDNF	0.330306	6.61557e-18	8.28361e-17	down
hsa-miR-10a-5p	460.774	1.01782e-88	1.54709e-85	up	EBF2	0.389972	0.00266524	0.00760718	down
hsa-miR-10a-5p	460.774	1.01782e-88	1.54709e-85	up	PALM2	0.399873	6.8584e-17	8.11914e-16	down
hsa-miR-10a-5p	460.774	1.01782e-88	1.54709e-85	up	NR5A2	0.00468407	1.7855e-16	2.05953e-15	down
hsa-miR-10a-5p	460.774	1.01782e-88	1.54709e-85	up	TBX5	0	3.27386e-62	1.62758e-60	down
hsa-miR-10a-5p	460.774	1.01782e-88	1.54709e-85	up	HOXD10	0.00948278	2.99003e-19	3.99335e-18	down
hsa-miR-10a-5p	460.774	1.01782e-88	1.54709e-85	up	TMEM132B	0.169796	1.99517e-54	8.17752e-53	down
hsa-miR-10a-5p	460.774	1.01782e-88	1.54709e-85	up	MAPKBP1	0.488695	0.00014859	0.000541726	down
hsa-miR-10a-5p	460.774	1.01782e-88	1.54709e-85	up	KLHL29	0.363765	6.60071e-23	1.05314e-21	down
hsa-miR-10a-5p	460.774	1.01782e-88	1.54709e-85	up	KLF11	0.492908	2.96185e-09	1.95171e-08	down
hsa-miR-10a-5p	460.774	1.01782e-88	1.54709e-85	up	CNN1	0.111243	6.23787e-43	1.92072e-41	down
hsa-miR-10a-5p	460.774	1.01782e-88	1.54709e-85	up	SDC1	0.404526	1.35913e-14	1.36017e-13	down
hsa-miR-10a-5p	460.774	1.01782e-88	1.54709e-85	up	JARID2	0.241444	1.91955e-14	1.89936e-13	down
hsa-miR-10a-5p	460.774	1.01782e-88	1.54709e-85	up	MYCBP	0.486071	0.000972869	0.00304438	down
hsa-miR-10a-5p	460.774	1.01782e-88	1.54709e-85	up	SLC23A3	0.46829	0.00852368	0.02143	down
hsa-miR-563	93.9436	1.00125e-28	2.3073e-26	up	IL33	8.4547e-05	0	0	down
hsa-miR-563	93.9436	1.00125e-28	2.3073e-26	up	CD83	0.358325	7.55656e-06	3.3919e-05	down
hsa-miR-563	93.9436	1.00125e-28	2.3073e-26	up	SRSF7	0.39953	4.24583e-34	1.00785e-32	down
hsa-miR-563	93.9436	1.00125e-28	2.3073e-26	up	STAC	0.428417	0.011707	0.0283849	down
hsa-miR-563	93.9436	1.00125e-28	2.3073e-26	up	SMURF1	0.380174	1.93388e-35	4.76215e-34	down
hsa-miR-563	93.9436	1.00125e-28	2.3073e-26	up	WNK4	0.00163321	2.93794e-102	3.01041e-100	down
hsa-miR-563	93.9436	1.00125e-28	2.3073e-26	up	PTP4A1	0.4772	5.57807e-18	7.0083e-17	down
hsa-miR-563	93.9436	1.00125e-28	2.3073e-26	up	FRAS1	0.0260988	6.41331e-217	2.46431e-214	down
hsa-miR-4716-3p	69.7275	6.32363e-24	6.40795e-22	up	IL11	0.00459391	4.02033e-133	6.33768e-131	down
hsa-miR-1261	34.5135	2.51455e-18	1.73732e-16	up	MEIS1	0.274314	5.75497e-14	5.5457e-13	down
hsa-miR-1261	34.5135	2.51455e-18	1.73732e-16	up	NETO1	0	5.01987e-27	9.38059e-26	down
hsa-miR-1261	34.5135	2.51455e-18	1.73732e-16	up	C16orf45	0.348416	2.49577e-21	3.68551e-20	down
hsa-miR-1261	34.5135	2.51455e-18	1.73732e-16	up	BCL11A	0.0361334	1.06211e-06	5.36902e-06	down
hsa-miR-1261	34.5135	2.51455e-18	1.73732e-16	up	KIF26B	0.26276	9.98581e-13	8.85047e-12	down
hsa-miR-1261	34.5135	2.51455e-18	1.73732e-16	up	GTPBP4	0.371457	2.38345e-40	6.68089e-39	down
hsa-miR-1261	34.5135	2.51455e-18	1.73732e-16	up	SLC19A2	0.186428	1.08089e-48	3.81916e-47	down
hsa-miR-1261	34.5135	2.51455e-18	1.73732e-16	up	KY	0.20888	8.11869e-06	3.62482e-05	down
hsa-miR-1261	34.5135	2.51455e-18	1.73732e-16	up	INSIG1	0.295238	2.46163e-26	4.45995e-25	down
hsa-miR-1261	34.5135	2.51455e-18	1.73732e-16	up	SOCS6	0.432042	3.3694e-12	2.87045e-11	down
hsa-miR-1261	34.5135	2.51455e-18	1.73732e-16	up	CDH6	0.0782995	9.24668e-87	7.38293e-85	down
hsa-miR-1261	34.5135	2.51455e-18	1.73732e-16	up	MREG	0.216688	1.94859e-17	2.37383e-16	down
hsa-miR-1261	34.5135	2.51455e-18	1.73732e-16	up	KPNA4	0.485035	3.39238e-24	5.71929e-23	down
hsa-miR-1261	34.5135	2.51455e-18	1.73732e-16	up	ZNF280C	0.429705	0.000219175	0.000772053	down
hsa-miR-1261	34.5135	2.51455e-18	1.73732e-16	up	ACAN	0.11734	1.1936e-70	7.14766e-69	down
hsa-miR-1261	34.5135	2.51455e-18	1.73732e-16	up	FBXO41	0.496198	0.00127846	0.00389365	down
hsa-miR-1261	34.5135	2.51455e-18	1.73732e-16	up	CASP2	0.484167	7.76281e-10	5.40904e-09	down
hsa-miR-1261	34.5135	2.51455e-18	1.73732e-16	up	PTPRD	0.235573	0.00112045	0.00345867	down
hsa-miR-1261	34.5135	2.51455e-18	1.73732e-16	up	PLXNA2	0.470028	3.59902e-13	3.28615e-12	down
hsa-miR-885-5p	33.3167	7.4568e-28	1.41679e-25	up	C3orf70	0.102158	1.09603e-16	1.28025e-15	down
hsa-miR-885-5p	33.3167	7.4568e-28	1.41679e-25	up	FOXN2	0.482276	1.32602e-07	7.43375e-07	down
hsa-miR-885-5p	33.3167	7.4568e-28	1.41679e-25	up	CAMK4	0.0230955	7.14975e-08	4.12609e-07	down
hsa-miR-885-5p	33.3167	7.4568e-28	1.41679e-25	up	NAA16	0.467997	5.73613e-05	0.000224957	down
hsa-miR-885-5p	33.3167	7.4568e-28	1.41679e-25	up	ATP6V1C2	0.190847	0.0189462	0.0432693	down
hsa-miR-885-5p	33.3167	7.4568e-28	1.41679e-25	up	ZNF281	0.299738	2.5588e-50	9.47679e-49	down
hsa-miR-885-5p	33.3167	7.4568e-28	1.41679e-25	up	ABCC9	0.0672704	9.5718e-46	3.14692e-44	down
hsa-miR-885-5p	33.3167	7.4568e-28	1.41679e-25	up	TET3	0.335568	4.51943e-15	4.67769e-14	down
hsa-miR-885-5p	33.3167	7.4568e-28	1.41679e-25	up	NTSR1	0	3.10261e-60	1.45981e-58	down
hsa-miR-885-5p	33.3167	7.4568e-28	1.41679e-25	up	SEMA3D	0.0228414	3.42141e-05	0.000139425	down
hsa-miR-885-5p	33.3167	7.4568e-28	1.41679e-25	up	CMIP	0.284948	9.89489e-47	3.31821e-45	down
hsa-miR-885-5p	33.3167	7.4568e-28	1.41679e-25	up	SORCS1	0	0.00810501	0.0204863	down
hsa-miR-885-5p	33.3167	7.4568e-28	1.41679e-25	up	KPNA4	0.485035	3.39238e-24	5.71929e-23	down
hsa-miR-885-5p	33.3167	7.4568e-28	1.41679e-25	up	UBE2N	0.467298	2.36996e-10	1.7415e-09	down
hsa-miR-885-5p	33.3167	7.4568e-28	1.41679e-25	up	FLRT3	0.0979372	7.35242e-11	5.64094e-10	down
hsa-miR-885-5p	33.3167	7.4568e-28	1.41679e-25	up	LCP1	0.0915533	3.79046e-12	3.21431e-11	down
hsa-miR-885-5p	33.3167	7.4568e-28	1.41679e-25	up	KREMEN1	0.4302	3.69077e-16	4.15584e-15	down
hsa-miR-885-5p	33.3167	7.4568e-28	1.41679e-25	up	IPO7	0.37925	5.53101e-50	2.02409e-48	down
hsa-miR-885-5p	33.3167	7.4568e-28	1.41679e-25	up	CDK17	0.257834	2.90141e-51	1.09211e-49	down
hsa-miR-885-5p	33.3167	7.4568e-28	1.41679e-25	up	HOXC10	0.40755	4.37093e-06	2.02652e-05	down
hsa-miR-885-5p	33.3167	7.4568e-28	1.41679e-25	up	KLHL29	0.363765	6.60071e-23	1.05314e-21	down
hsa-miR-885-5p	33.3167	7.4568e-28	1.41679e-25	up	JARID2	0.241444	1.91955e-14	1.89936e-13	down
hsa-miR-204-5p	10.0816	2.90234e-19	2.10074e-17	up	ATP2B1	0.438002	8.30004e-07	4.24531e-06	down
hsa-miR-204-5p	10.0816	2.90234e-19	2.10074e-17	up	MEIS1	0.274314	5.75497e-14	5.5457e-13	down
hsa-miR-204-5p	10.0816	2.90234e-19	2.10074e-17	up	RBM24	0.353984	2.33979e-07	1.28133e-06	down
hsa-miR-204-5p	10.0816	2.90234e-19	2.10074e-17	up	PID1	0.470757	0.000549686	0.00181108	down
hsa-miR-204-5p	10.0816	2.90234e-19	2.10074e-17	up	ECE1	0.304436	2.22775e-34	5.30861e-33	down
hsa-miR-204-5p	10.0816	2.90234e-19	2.10074e-17	up	TFAP2A	0.0558103	2.55295e-27	4.82444e-26	down
hsa-miR-204-5p	10.0816	2.90234e-19	2.10074e-17	up	BRPF3	0.448893	4.08309e-26	7.3115e-25	down
hsa-miR-204-5p	10.0816	2.90234e-19	2.10074e-17	up	SH3PXD2A	0.307272	1.39988e-77	9.59826e-76	down
hsa-miR-204-5p	10.0816	2.90234e-19	2.10074e-17	up	IRF6	0.341364	0.000763701	0.00243782	down
hsa-miR-204-5p	10.0816	2.90234e-19	2.10074e-17	up	RELT	0.402039	5.19233e-07	2.71912e-06	down
hsa-miR-204-5p	10.0816	2.90234e-19	2.10074e-17	up	BCL11A	0.0361334	1.06211e-06	5.36902e-06	down
hsa-miR-204-5p	10.0816	2.90234e-19	2.10074e-17	up	POU2F2	0.438136	1.12327e-22	1.77073e-21	down
hsa-miR-204-5p	10.0816	2.90234e-19	2.10074e-17	up	GPC3	0	3.49298e-14	3.3987e-13	down
hsa-miR-204-5p	10.0816	2.90234e-19	2.10074e-17	up	DPF1	0.167984	0.000683548	0.00219947	down
hsa-miR-204-5p	10.0816	2.90234e-19	2.10074e-17	up	ELL2	0.307052	2.47206e-76	1.65799e-74	down
hsa-miR-204-5p	10.0816	2.90234e-19	2.10074e-17	up	ACSL4	0.340047	0.00109683	0.00339087	down
hsa-miR-204-5p	10.0816	2.90234e-19	2.10074e-17	up	RNF157	0.0622999	5.49897e-44	1.73077e-42	down
hsa-miR-204-5p	10.0816	2.90234e-19	2.10074e-17	up	NPTX1	0.095152	1.86103e-11	1.49109e-10	down
hsa-miR-204-5p	10.0816	2.90234e-19	2.10074e-17	up	BDNF	0.330306	6.61557e-18	8.28361e-17	down
hsa-miR-204-5p	10.0816	2.90234e-19	2.10074e-17	up	KIAA1456	0.214441	2.27692e-09	1.51499e-08	down
hsa-miR-204-5p	10.0816	2.90234e-19	2.10074e-17	up	HMGA2	0.262046	7.90579e-69	4.5567e-67	down
hsa-miR-204-5p	10.0816	2.90234e-19	2.10074e-17	up	PALM2	0.399873	6.8584e-17	8.11914e-16	down
hsa-miR-204-5p	10.0816	2.90234e-19	2.10074e-17	up	ROR2	0.355686	5.7176e-11	4.42532e-10	down
hsa-miR-204-5p	10.0816	2.90234e-19	2.10074e-17	up	OPCML	0.0993181	8.27691e-10	5.75855e-09	down
hsa-miR-204-5p	10.0816	2.90234e-19	2.10074e-17	up	SGIP1	0.392273	6.28645e-12	5.2252e-11	down
hsa-miR-204-5p	10.0816	2.90234e-19	2.10074e-17	up	GDNF	0.385776	5.45804e-27	1.01788e-25	down
hsa-miR-204-5p	10.0816	2.90234e-19	2.10074e-17	up	SOCS6	0.432042	3.3694e-12	2.87045e-11	down
hsa-miR-204-5p	10.0816	2.90234e-19	2.10074e-17	up	FARP1	0.448213	6.26174e-23	1.00079e-21	down
hsa-miR-204-5p	10.0816	2.90234e-19	2.10074e-17	up	SLC17A7	0.199942	0.00216996	0.00631374	down
hsa-miR-204-5p	10.0816	2.90234e-19	2.10074e-17	up	CDH2	0.0675354	1.81727e-277	1.15579e-274	down
hsa-miR-204-5p	10.0816	2.90234e-19	2.10074e-17	up	WNT4	0	0.0219279	0.0492496	down
hsa-miR-204-5p	10.0816	2.90234e-19	2.10074e-17	up	CDC7	0.395333	1.15311e-05	5.04098e-05	down
hsa-miR-204-5p	10.0816	2.90234e-19	2.10074e-17	up	SLC7A14	0.110348	1.40467e-47	4.85165e-46	down
hsa-miR-204-5p	10.0816	2.90234e-19	2.10074e-17	up	LRRC8C	0.276446	6.15995e-39	1.67572e-37	down
hsa-miR-204-5p	10.0816	2.90234e-19	2.10074e-17	up	NR4A2	0.0745365	4.56296e-42	1.36844e-40	down
hsa-miR-204-5p	10.0816	2.90234e-19	2.10074e-17	up	GABBR2	0.000510404	1.36068e-202	4.40286e-200	down
hsa-miR-204-5p	10.0816	2.90234e-19	2.10074e-17	up	MYO10	0.168821	2.47554e-178	6.00774e-176	down
hsa-miR-204-5p	10.0816	2.90234e-19	2.10074e-17	up	CREB5	0.181026	1.4479e-07	8.08756e-07	down
hsa-miR-204-5p	10.0816	2.90234e-19	2.10074e-17	up	EFNB3	0.0481527	8.82933e-15	8.9477e-14	down
hsa-miR-204-5p	10.0816	2.90234e-19	2.10074e-17	up	FAT3	0.0534925	2.77418e-50	1.02539e-48	down
hsa-miR-204-5p	10.0816	2.90234e-19	2.10074e-17	up	HSPH1	0.466294	9.61154e-28	1.84469e-26	down
hsa-miR-204-5p	10.0816	2.90234e-19	2.10074e-17	up	FJX1	0.493828	7.23978e-14	6.9151e-13	down
hsa-miR-204-5p	10.0816	2.90234e-19	2.10074e-17	up	KREMEN1	0.4302	3.69077e-16	4.15584e-15	down
hsa-miR-204-5p	10.0816	2.90234e-19	2.10074e-17	up	FBXO41	0.496198	0.00127846	0.00389365	down
hsa-miR-204-5p	10.0816	2.90234e-19	2.10074e-17	up	LRP8	0.286288	3.65951e-35	8.89276e-34	down
hsa-miR-204-5p	10.0816	2.90234e-19	2.10074e-17	up	SLC22A3	0.0812424	7.47467e-06	3.35678e-05	down
hsa-miR-204-5p	10.0816	2.90234e-19	2.10074e-17	up	SAMD4A	0.451178	4.56087e-30	9.52669e-29	down
hsa-miR-204-5p	10.0816	2.90234e-19	2.10074e-17	up	FBN2	0.320845	2.0703e-26	3.76574e-25	down
hsa-miR-204-5p	10.0816	2.90234e-19	2.10074e-17	up	THSD4	0.334815	5.81984e-51	2.1729e-49	down
hsa-miR-204-5p	10.0816	2.90234e-19	2.10074e-17	up	RGS16	0.179419	6.67884e-18	8.35716e-17	down
hsa-miR-204-5p	10.0816	2.90234e-19	2.10074e-17	up	PTPRD	0.235573	0.00112045	0.00345867	down
hsa-miR-204-5p	10.0816	2.90234e-19	2.10074e-17	up	42066	0.225454	3.0205e-16	3.42832e-15	down
hsa-miR-204-5p	10.0816	2.90234e-19	2.10074e-17	up	BCL7A	0.227424	5.7709e-42	1.7251e-40	down
hsa-miR-204-5p	10.0816	2.90234e-19	2.10074e-17	up	FRAS1	0.0260988	6.41331e-217	2.46431e-214	down
hsa-miR-204-5p	10.0816	2.90234e-19	2.10074e-17	up	RAP1GAP2	0.0483567	5.63938e-90	4.74944e-88	down
hsa-miR-204-5p	10.0816	2.90234e-19	2.10074e-17	up	JARID2	0.241444	1.91955e-14	1.89936e-13	down
hsa-miR-204-5p	10.0816	2.90234e-19	2.10074e-17	up	PLXNA2	0.470028	3.59902e-13	3.28615e-12	down
hsa-miR-204-5p	10.0816	2.90234e-19	2.10074e-17	up	SLC16A6	0.234498	1.42546e-11	1.15211e-10	down
hsa-miR-124-3p	6.37411	9.10581e-13	3.37581e-11	up	TMEM87B	0.459014	1.37017e-20	1.94695e-19	down
hsa-miR-124-3p	6.37411	9.10581e-13	3.37581e-11	up	SPHK1	0.0588975	1.18068e-217	4.63329e-215	down
hsa-miR-124-3p	6.37411	9.10581e-13	3.37581e-11	up	SLC35F3	0	0.000917842	0.00288787	down
hsa-miR-124-3p	6.37411	9.10581e-13	3.37581e-11	up	CADPS	0.00520108	6.18514e-35	1.49513e-33	down
hsa-miR-124-3p	6.37411	9.10581e-13	3.37581e-11	up	RASSF8	0.231757	2.95396e-60	1.39342e-58	down
hsa-miR-124-3p	6.37411	9.10581e-13	3.37581e-11	up	RBM24	0.353984	2.33979e-07	1.28133e-06	down
hsa-miR-124-3p	6.37411	9.10581e-13	3.37581e-11	up	EDNRB	0.0231692	3.81995e-22	5.89582e-21	down
hsa-miR-124-3p	6.37411	9.10581e-13	3.37581e-11	up	PPM1F	0.493175	1.11579e-18	1.44723e-17	down
hsa-miR-124-3p	6.37411	9.10581e-13	3.37581e-11	up	IL11	0.00459391	4.02033e-133	6.33768e-131	down
hsa-miR-124-3p	6.37411	9.10581e-13	3.37581e-11	up	PID1	0.470757	0.000549686	0.00181108	down
hsa-miR-124-3p	6.37411	9.10581e-13	3.37581e-11	up	OTUD3	0.496943	1.59608e-05	6.8207e-05	down
hsa-miR-124-3p	6.37411	9.10581e-13	3.37581e-11	up	ETNK2	0.153464	1.36937e-15	1.47527e-14	down
hsa-miR-124-3p	6.37411	9.10581e-13	3.37581e-11	up	FOXQ1	0.132025	4.07269e-09	2.65243e-08	down
hsa-miR-124-3p	6.37411	9.10581e-13	3.37581e-11	up	SGK1	0.170244	1.83208e-154	3.44804e-152	down
hsa-miR-124-3p	6.37411	9.10581e-13	3.37581e-11	up	SLC7A1	0.405219	1.9282e-44	6.12114e-43	down
hsa-miR-124-3p	6.37411	9.10581e-13	3.37581e-11	up	ERN1	0.260537	1.51019e-51	5.71951e-50	down
hsa-miR-124-3p	6.37411	9.10581e-13	3.37581e-11	up	IL17RD	0.318774	0.00128347	0.00390698	down
hsa-miR-124-3p	6.37411	9.10581e-13	3.37581e-11	up	KLF4	0.368934	3.33672e-10	2.42007e-09	down
hsa-miR-124-3p	6.37411	9.10581e-13	3.37581e-11	up	KLF6	0.318272	1.62856e-44	5.17882e-43	down
hsa-miR-124-3p	6.37411	9.10581e-13	3.37581e-11	up	NRG1	0.0540606	9.663e-87	7.68208e-85	down
hsa-miR-124-3p	6.37411	9.10581e-13	3.37581e-11	up	RASD2	0.291087	0.0158181	0.0370051	down
hsa-miR-124-3p	6.37411	9.10581e-13	3.37581e-11	up	BCL11A	0.0361334	1.06211e-06	5.36902e-06	down
hsa-miR-124-3p	6.37411	9.10581e-13	3.37581e-11	up	TMOD1	0.0887751	2.60088e-65	1.36669e-63	down
hsa-miR-124-3p	6.37411	9.10581e-13	3.37581e-11	up	IGF2BP1	0.428922	2.74561e-12	2.35535e-11	down
hsa-miR-124-3p	6.37411	9.10581e-13	3.37581e-11	up	DACT1	0.294385	1.44046e-37	3.78999e-36	down
hsa-miR-124-3p	6.37411	9.10581e-13	3.37581e-11	up	BZRAP1	0	9.27621e-13	8.24135e-12	down
hsa-miR-124-3p	6.37411	9.10581e-13	3.37581e-11	up	CNTN3	0.0186045	1.12955e-36	2.87358e-35	down
hsa-miR-124-3p	6.37411	9.10581e-13	3.37581e-11	up	SERINC2	0.0727204	3.35855e-213	1.2389e-210	down
hsa-miR-124-3p	6.37411	9.10581e-13	3.37581e-11	up	KANK4	0	3.64588e-05	0.000147888	down
hsa-miR-124-3p	6.37411	9.10581e-13	3.37581e-11	up	PAM	0.433809	2.83434e-15	2.98382e-14	down
hsa-miR-124-3p	6.37411	9.10581e-13	3.37581e-11	up	MYADM	0.413823	1.69965e-39	4.70696e-38	down
hsa-miR-124-3p	6.37411	9.10581e-13	3.37581e-11	up	ELL2	0.307052	2.47206e-76	1.65799e-74	down
hsa-miR-124-3p	6.37411	9.10581e-13	3.37581e-11	up	NAV3	0.382211	2.58524e-44	8.17876e-43	down
hsa-miR-124-3p	6.37411	9.10581e-13	3.37581e-11	up	GJC1	0.373408	3.22989e-32	7.19469e-31	down
hsa-miR-124-3p	6.37411	9.10581e-13	3.37581e-11	up	LRRC3	0.468658	0.00955235	0.023738	down
hsa-miR-124-3p	6.37411	9.10581e-13	3.37581e-11	up	SYT14	0.220638	2.3001e-15	2.43391e-14	down
hsa-miR-124-3p	6.37411	9.10581e-13	3.37581e-11	up	UHRF1	0.196482	5.05001e-41	1.44407e-39	down
hsa-miR-124-3p	6.37411	9.10581e-13	3.37581e-11	up	C11orf84	0.448738	8.84457e-12	7.25019e-11	down
hsa-miR-124-3p	6.37411	9.10581e-13	3.37581e-11	up	GRIA3	0.233063	4.19491e-27	7.85491e-26	down
hsa-miR-124-3p	6.37411	9.10581e-13	3.37581e-11	up	GRID1	0.282463	0.00693551	0.0178036	down
hsa-miR-124-3p	6.37411	9.10581e-13	3.37581e-11	up	CBL	0.493646	1.9789e-15	2.10126e-14	down
hsa-miR-124-3p	6.37411	9.10581e-13	3.37581e-11	up	CCDC86	0.390356	2.75304e-26	4.97327e-25	down
hsa-miR-124-3p	6.37411	9.10581e-13	3.37581e-11	up	GPR153	0.250036	1.91568e-06	9.33494e-06	down
hsa-miR-124-3p	6.37411	9.10581e-13	3.37581e-11	up	DHCR24	0.395874	1.02589e-49	3.73941e-48	down
hsa-miR-124-3p	6.37411	9.10581e-13	3.37581e-11	up	PRPS1	0.422699	2.0488e-23	3.33817e-22	down
hsa-miR-124-3p	6.37411	9.10581e-13	3.37581e-11	up	BEND3	0.400788	1.75953e-05	7.47413e-05	down
hsa-miR-124-3p	6.37411	9.10581e-13	3.37581e-11	up	AMPD3	0.284236	8.51493e-67	4.70208e-65	down
hsa-miR-124-3p	6.37411	9.10581e-13	3.37581e-11	up	TET3	0.335568	4.51943e-15	4.67769e-14	down
hsa-miR-124-3p	6.37411	9.10581e-13	3.37581e-11	up	PALM2	0.399873	6.8584e-17	8.11914e-16	down
hsa-miR-124-3p	6.37411	9.10581e-13	3.37581e-11	up	ANKLE2	0.401229	1.29519e-41	3.83444e-40	down
hsa-miR-124-3p	6.37411	9.10581e-13	3.37581e-11	up	ROR2	0.355686	5.7176e-11	4.42532e-10	down
hsa-miR-124-3p	6.37411	9.10581e-13	3.37581e-11	up	LITAF	0.428951	2.23498e-12	1.92806e-11	down
hsa-miR-124-3p	6.37411	9.10581e-13	3.37581e-11	up	EGR1	0.175544	1.94714e-44	6.17062e-43	down
hsa-miR-124-3p	6.37411	9.10581e-13	3.37581e-11	up	EGR2	0.380602	8.52428e-08	4.86755e-07	down
hsa-miR-124-3p	6.37411	9.10581e-13	3.37581e-11	up	ITPRIP	0.176345	1.28022e-124	1.76212e-122	down
hsa-miR-124-3p	6.37411	9.10581e-13	3.37581e-11	up	FARP1	0.448213	6.26174e-23	1.00079e-21	down
hsa-miR-124-3p	6.37411	9.10581e-13	3.37581e-11	up	SH2D5	0.430709	4.29967e-11	3.35178e-10	down
hsa-miR-124-3p	6.37411	9.10581e-13	3.37581e-11	up	MAP7	0.290051	0.00310135	0.00870753	down
hsa-miR-124-3p	6.37411	9.10581e-13	3.37581e-11	up	PCDH9	0.326731	3.32762e-06	1.57008e-05	down
hsa-miR-124-3p	6.37411	9.10581e-13	3.37581e-11	up	SLC22A15	0.463416	3.46538e-06	1.63008e-05	down
hsa-miR-124-3p	6.37411	9.10581e-13	3.37581e-11	up	PCDH1	0.400578	0.00306405	0.0086214	down
hsa-miR-124-3p	6.37411	9.10581e-13	3.37581e-11	up	CDH2	0.0675354	1.81727e-277	1.15579e-274	down
hsa-miR-124-3p	6.37411	9.10581e-13	3.37581e-11	up	SORCS1	0	0.00810501	0.0204863	down
hsa-miR-124-3p	6.37411	9.10581e-13	3.37581e-11	up	SH2B3	0.35844	8.03419e-40	2.23167e-38	down
hsa-miR-124-3p	6.37411	9.10581e-13	3.37581e-11	up	SLC7A14	0.110348	1.40467e-47	4.85165e-46	down
hsa-miR-124-3p	6.37411	9.10581e-13	3.37581e-11	up	KPNA4	0.485035	3.39238e-24	5.71929e-23	down
hsa-miR-124-3p	6.37411	9.10581e-13	3.37581e-11	up	UCK2	0.303022	2.29628e-58	1.05093e-56	down
hsa-miR-124-3p	6.37411	9.10581e-13	3.37581e-11	up	FLRT3	0.0979372	7.35242e-11	5.64094e-10	down
hsa-miR-124-3p	6.37411	9.10581e-13	3.37581e-11	up	OAF	0.413337	2.74089e-19	3.66858e-18	down
hsa-miR-124-3p	6.37411	9.10581e-13	3.37581e-11	up	SLCO5A1	0.0522674	0.0101863	0.0251172	down
hsa-miR-124-3p	6.37411	9.10581e-13	3.37581e-11	up	NR4A1	0.246127	1.00227e-08	6.30704e-08	down
hsa-miR-124-3p	6.37411	9.10581e-13	3.37581e-11	up	NR4A3	0.127293	4.54145e-19	6.01742e-18	down
hsa-miR-124-3p	6.37411	9.10581e-13	3.37581e-11	up	SLC18A2	0	0.0213318	0.0480806	down
hsa-miR-124-3p	6.37411	9.10581e-13	3.37581e-11	up	GRASP	0.148469	2.7338e-06	1.30425e-05	down
hsa-miR-124-3p	6.37411	9.10581e-13	3.37581e-11	up	ST3GAL1	0.166675	8.77442e-120	1.13172e-117	down
hsa-miR-124-3p	6.37411	9.10581e-13	3.37581e-11	up	ACAN	0.11734	1.1936e-70	7.14766e-69	down
hsa-miR-124-3p	6.37411	9.10581e-13	3.37581e-11	up	TLL1	0.204249	0.000127411	0.000469338	down
hsa-miR-124-3p	6.37411	9.10581e-13	3.37581e-11	up	ADAM19	0.0430077	1.07214e-64	5.55463e-63	down
hsa-miR-124-3p	6.37411	9.10581e-13	3.37581e-11	up	COL4A1	0.471511	1.15139e-34	2.75795e-33	down
hsa-miR-124-3p	6.37411	9.10581e-13	3.37581e-11	up	PPIF	0.419261	3.37969e-22	5.22069e-21	down
hsa-miR-124-3p	6.37411	9.10581e-13	3.37581e-11	up	KCTD5	0.455429	5.32449e-13	4.81396e-12	down
hsa-miR-124-3p	6.37411	9.10581e-13	3.37581e-11	up	KCNK3	0.0649748	0.0216365	0.0486723	down
hsa-miR-124-3p	6.37411	9.10581e-13	3.37581e-11	up	KCNJ6	0.122876	5.46761e-13	4.93923e-12	down
hsa-miR-124-3p	6.37411	9.10581e-13	3.37581e-11	up	RHOU	0.271682	4.6867e-06	2.16266e-05	down
hsa-miR-124-3p	6.37411	9.10581e-13	3.37581e-11	up	PRICKLE2	0.453402	2.50194e-21	3.69166e-20	down
hsa-miR-124-3p	6.37411	9.10581e-13	3.37581e-11	up	SHISA9	0.410486	0.00597264	0.0156188	down
hsa-miR-124-3p	6.37411	9.10581e-13	3.37581e-11	up	KCNQ5	0.320589	2.12125e-19	2.85579e-18	down
hsa-miR-124-3p	6.37411	9.10581e-13	3.37581e-11	up	SLC22A3	0.0812424	7.47467e-06	3.35678e-05	down
hsa-miR-124-3p	6.37411	9.10581e-13	3.37581e-11	up	SMOX	0.330748	6.37489e-08	3.69976e-07	down
hsa-miR-124-3p	6.37411	9.10581e-13	3.37581e-11	up	LIF	0.1843	1.2652e-87	1.01901e-85	down
hsa-miR-124-3p	6.37411	9.10581e-13	3.37581e-11	up	LIMD2	0.280085	6.83693e-14	6.53709e-13	down
hsa-miR-124-3p	6.37411	9.10581e-13	3.37581e-11	up	SPRY2	0.149096	7.24881e-131	1.10493e-128	down
hsa-miR-124-3p	6.37411	9.10581e-13	3.37581e-11	up	PTPRD	0.235573	0.00112045	0.00345867	down
hsa-miR-124-3p	6.37411	9.10581e-13	3.37581e-11	up	LIPE	0.261019	0.00267299	0.0076246	down
hsa-miR-124-3p	6.37411	9.10581e-13	3.37581e-11	up	PMEPA1	0.3717	1.39498e-22	2.18784e-21	down
hsa-miR-124-3p	6.37411	9.10581e-13	3.37581e-11	up	BCL7A	0.227424	5.7709e-42	1.7251e-40	down
hsa-miR-124-3p	6.37411	9.10581e-13	3.37581e-11	up	FRAS1	0.0260988	6.41331e-217	2.46431e-214	down
hsa-miR-124-3p	6.37411	9.10581e-13	3.37581e-11	up	JPH1	0.0887071	4.31445e-05	0.000173104	down
hsa-miR-124-3p	6.37411	9.10581e-13	3.37581e-11	up	PEMT	0.465764	1.41835e-10	1.06298e-09	down
hsa-miR-124-3p	6.37411	9.10581e-13	3.37581e-11	up	KIAA1024	0.199719	6.68928e-24	1.11553e-22	down
hsa-miR-124-3p	6.37411	9.10581e-13	3.37581e-11	up	MYCBP	0.486071	0.000972869	0.00304438	down
hsa-miR-124-3p	6.37411	9.10581e-13	3.37581e-11	up	PLXNA2	0.470028	3.59902e-13	3.28615e-12	down
hsa-miR-124-3p	6.37411	9.10581e-13	3.37581e-11	up	SDK1	0.068734	4.07597e-98	3.91548e-96	down
hsa-miR-124-3p	6.37411	9.10581e-13	3.37581e-11	up	XYLT1	0.360699	2.98478e-57	1.32017e-55	down
hsa-miR-4423-3p	5.12401	8.48662e-07	1.4333e-05	up	SLC6A15	0.013151	3.41278e-64	1.74364e-62	down
hsa-miR-4423-3p	5.12401	8.48662e-07	1.4333e-05	up	GLIPR2	0.259972	5.26883e-41	1.50431e-39	down
hsa-miR-4423-3p	5.12401	8.48662e-07	1.4333e-05	up	PRLR	0.0617521	2.41117e-05	0.000100546	down
hsa-miR-4423-3p	5.12401	8.48662e-07	1.4333e-05	up	MARCKSL1	0.223561	5.71018e-26	1.01463e-24	down
hsa-miR-4423-3p	5.12401	8.48662e-07	1.4333e-05	up	E2F4	0.449356	5.28658e-23	8.46403e-22	down
hsa-miR-4423-3p	5.12401	8.48662e-07	1.4333e-05	up	SSTR1	0.115478	6.02043e-75	3.86902e-73	down
hsa-miR-4423-3p	5.12401	8.48662e-07	1.4333e-05	up	ELMOD1	0	3.26182e-06	1.54101e-05	down
hsa-miR-4423-3p	5.12401	8.48662e-07	1.4333e-05	up	GLTSCR1	0.479456	0.00404607	0.0110133	down
hsa-miR-4423-3p	5.12401	8.48662e-07	1.4333e-05	up	DACT1	0.294385	1.44046e-37	3.78999e-36	down
hsa-miR-4423-3p	5.12401	8.48662e-07	1.4333e-05	up	POU2F2	0.438136	1.12327e-22	1.77073e-21	down
hsa-miR-4423-3p	5.12401	8.48662e-07	1.4333e-05	up	MRVI1	0.34016	3.60455e-25	6.25422e-24	down
hsa-miR-4423-3p	5.12401	8.48662e-07	1.4333e-05	up	BDNF	0.330306	6.61557e-18	8.28361e-17	down
hsa-miR-4423-3p	5.12401	8.48662e-07	1.4333e-05	up	HBEGF	0.039105	3.5958e-182	9.89864e-180	down
hsa-miR-4423-3p	5.12401	8.48662e-07	1.4333e-05	up	TNS1	0.395099	2.6393e-53	1.03794e-51	down
hsa-miR-4423-3p	5.12401	8.48662e-07	1.4333e-05	up	TET3	0.335568	4.51943e-15	4.67769e-14	down
hsa-miR-4423-3p	5.12401	8.48662e-07	1.4333e-05	up	LITAF	0.428951	2.23498e-12	1.92806e-11	down
hsa-miR-4423-3p	5.12401	8.48662e-07	1.4333e-05	up	AKAP12	0.477375	7.42567e-36	1.83591e-34	down
hsa-miR-4423-3p	5.12401	8.48662e-07	1.4333e-05	up	SLC1A2	0.115507	0.0028511	0.00808098	down
hsa-miR-4423-3p	5.12401	8.48662e-07	1.4333e-05	up	APBA1	0.250918	7.91313e-45	2.53385e-43	down
hsa-miR-4423-3p	5.12401	8.48662e-07	1.4333e-05	up	SORCS1	0	0.00810501	0.0204863	down
hsa-miR-4423-3p	5.12401	8.48662e-07	1.4333e-05	up	TSHZ3	0.326495	1.51065e-37	3.96336e-36	down
hsa-miR-4423-3p	5.12401	8.48662e-07	1.4333e-05	up	PLCXD3	0.00803749	1.16422e-31	2.55023e-30	down
hsa-miR-4423-3p	5.12401	8.48662e-07	1.4333e-05	up	KPNA4	0.485035	3.39238e-24	5.71929e-23	down
hsa-miR-4423-3p	5.12401	8.48662e-07	1.4333e-05	up	UCK2	0.303022	2.29628e-58	1.05093e-56	down
hsa-miR-4423-3p	5.12401	8.48662e-07	1.4333e-05	up	TBX5	0	3.27386e-62	1.62758e-60	down
hsa-miR-4423-3p	5.12401	8.48662e-07	1.4333e-05	up	NR4A2	0.0745365	4.56296e-42	1.36844e-40	down
hsa-miR-4423-3p	5.12401	8.48662e-07	1.4333e-05	up	CREB5	0.181026	1.4479e-07	8.08756e-07	down
hsa-miR-4423-3p	5.12401	8.48662e-07	1.4333e-05	up	VAT1L	0	1.91572e-07	1.05821e-06	down
hsa-miR-4423-3p	5.12401	8.48662e-07	1.4333e-05	up	KCTD5	0.455429	5.32449e-13	4.81396e-12	down
hsa-miR-4423-3p	5.12401	8.48662e-07	1.4333e-05	up	ANKRD29	0.339202	1.64083e-19	2.22363e-18	down
hsa-miR-4423-3p	5.12401	8.48662e-07	1.4333e-05	up	PDSS1	0.267615	6.57959e-06	2.97874e-05	down
hsa-miR-146a-5p	4.39044	2.70308e-10	7.60867e-09	up	ZNF367	0.31317	2.25791e-18	2.89201e-17	down
hsa-miR-146a-5p	4.39044	2.70308e-10	7.60867e-09	up	EDNRB	0.0231692	3.81995e-22	5.89582e-21	down
hsa-miR-146a-5p	4.39044	2.70308e-10	7.60867e-09	up	42250	0.202026	0.00519149	0.013795	down
hsa-miR-146a-5p	4.39044	2.70308e-10	7.60867e-09	up	CSF1R	0.187697	0.00206106	0.0060273	down
hsa-miR-146a-5p	4.39044	2.70308e-10	7.60867e-09	up	PAQR9	0	0.00459862	0.0123568	down
hsa-miR-146a-5p	4.39044	2.70308e-10	7.60867e-09	up	KDM6B	0.350222	2.40893e-27	4.55696e-26	down
hsa-miR-146a-5p	4.39044	2.70308e-10	7.60867e-09	up	SSTR1	0.115478	6.02043e-75	3.86902e-73	down
hsa-miR-146a-5p	4.39044	2.70308e-10	7.60867e-09	up	EIF5A2	0.493705	1.6666e-08	1.02463e-07	down
hsa-miR-146a-5p	4.39044	2.70308e-10	7.60867e-09	up	BCL11A	0.0361334	1.06211e-06	5.36902e-06	down
hsa-miR-146a-5p	4.39044	2.70308e-10	7.60867e-09	up	STC1	0.27399	8.25181e-100	8.31674e-98	down
hsa-miR-146a-5p	4.39044	2.70308e-10	7.60867e-09	up	UHRF1	0.196482	5.05001e-41	1.44407e-39	down
hsa-miR-146a-5p	4.39044	2.70308e-10	7.60867e-09	up	RIMS2	0.0830679	7.19239e-08	4.14552e-07	down
hsa-miR-146a-5p	4.39044	2.70308e-10	7.60867e-09	up	ZBTB2	0.348691	1.97076e-21	2.91957e-20	down
hsa-miR-146a-5p	4.39044	2.70308e-10	7.60867e-09	up	GAS7	0.168303	5.6791e-11	4.39737e-10	down
hsa-miR-146a-5p	4.39044	2.70308e-10	7.60867e-09	up	RCSD1	0.0684051	0.00892832	0.0223317	down
hsa-miR-146a-5p	4.39044	2.70308e-10	7.60867e-09	up	FAM43A	0.314104	2.30277e-07	1.26255e-06	down
hsa-miR-146a-5p	4.39044	2.70308e-10	7.60867e-09	up	KCNIP3	0.171072	4.93835e-08	2.90073e-07	down
hsa-miR-146a-5p	4.39044	2.70308e-10	7.60867e-09	up	PCDH1	0.400578	0.00306405	0.0086214	down
hsa-miR-146a-5p	4.39044	2.70308e-10	7.60867e-09	up	FAM65B	0.127078	1.21945e-08	7.58823e-08	down
hsa-miR-146a-5p	4.39044	2.70308e-10	7.60867e-09	up	LRRC15	0.241536	5.01748e-76	3.31693e-74	down
hsa-miR-146a-5p	4.39044	2.70308e-10	7.60867e-09	up	ABL2	0.357701	8.23342e-57	3.59e-55	down
hsa-miR-146a-5p	4.39044	2.70308e-10	7.60867e-09	up	CCNJ	0.494144	0.000193394	0.000689668	down
hsa-miR-146a-5p	4.39044	2.70308e-10	7.60867e-09	up	NRIP3	0.226403	3.17491e-38	8.44993e-37	down
hsa-miR-146a-5p	4.39044	2.70308e-10	7.60867e-09	up	SDK1	0.068734	4.07597e-98	3.91548e-96	down
hsa-miR-3916	4.08237	1.17222e-05	0.000168092	up	FOXO3	0.269671	1.86191e-76	1.25332e-74	down
hsa-miR-3916	4.08237	1.17222e-05	0.000168092	up	IGF2BP1	0.428922	2.74561e-12	2.35535e-11	down
hsa-miR-3916	4.08237	1.17222e-05	0.000168092	up	MMP16	0.499747	0.000130611	0.000480071	down
hsa-miR-3916	4.08237	1.17222e-05	0.000168092	up	ELFN2	0.00557387	1.80322e-26	3.29293e-25	down
hsa-miR-3916	4.08237	1.17222e-05	0.000168092	up	HMGA1	0.379046	1.61058e-14	1.60397e-13	down
hsa-miR-3916	4.08237	1.17222e-05	0.000168092	up	AKAP12	0.477375	7.42567e-36	1.83591e-34	down
hsa-miR-3916	4.08237	1.17222e-05	0.000168092	up	NEBL	0.29268	7.44373e-05	0.000287162	down
hsa-miR-3916	4.08237	1.17222e-05	0.000168092	up	ZNF280C	0.429705	0.000219175	0.000772053	down
hsa-miR-3916	4.08237	1.17222e-05	0.000168092	up	SYT7	0.333367	6.90082e-17	8.16412e-16	down
hsa-miR-3916	4.08237	1.17222e-05	0.000168092	up	CREB3L2	0.453203	8.17159e-34	1.91508e-32	down
hsa-miR-3916	4.08237	1.17222e-05	0.000168092	up	FUS	0.386534	3.64419e-41	1.04531e-39	down
hsa-miR-3916	4.08237	1.17222e-05	0.000168092	up	KREMEN1	0.4302	3.69077e-16	4.15584e-15	down
hsa-miR-3916	4.08237	1.17222e-05	0.000168092	up	SAMD4A	0.451178	4.56087e-30	9.52669e-29	down
hsa-miR-3916	4.08237	1.17222e-05	0.000168092	up	NR2C2AP	0.311448	1.90641e-12	1.65234e-11	down
hsa-miR-3916	4.08237	1.17222e-05	0.000168092	up	RAP1GAP2	0.0483567	5.63938e-90	4.74944e-88	down
hsa-miR-3916	4.08237	1.17222e-05	0.000168092	up	PSMC3IP	0.457748	1.37927e-07	7.72527e-07	down
hsa-miR-3916	4.08237	1.17222e-05	0.000168092	up	KRT33B	0.273064	0.00560563	0.0147679	down
