# Supplementary material for: Integrated microRNA-mRNA analyses reveal OPLL specific microRNA regulatory network using high-throughput sequencing
Source: Sci Rep. 2016 Feb 12;6:21580. doi: 10.1038/srep21580 (PMC4751494; doi:10.1038/srep21580)
Supplement: Supplementary dataset 4 [file srep21580-s5.xls]

## Sheet: Sheet1
Targets of differentially expressed miRNAs in OPLL using Targetscan
miRNA name	Fold Change (OPLL/PLL)	P-Value	FDR	Style	Target mRNA	SourceID
hsa-miR-2052	Inf	6.77744e-05	0.0007465	up	SLC26A9	MIMAT0009977
hsa-miR-2052	Inf	6.77744e-05	0.0007465	up	NR3C1	MIMAT0009977
hsa-miR-2052	Inf	6.77744e-05	0.0007465	up	ERBB4	MIMAT0009977
hsa-miR-2052	Inf	6.77744e-05	0.0007465	up	KIAA1324L	MIMAT0009977
hsa-miR-2052	Inf	6.77744e-05	0.0007465	up	PEAK1	MIMAT0009977
hsa-miR-2052	Inf	6.77744e-05	0.0007465	up	PIP4K2B	MIMAT0009977
hsa-miR-2052	Inf	6.77744e-05	0.0007465	up	CLLU1	MIMAT0009977
hsa-miR-2052	Inf	6.77744e-05	0.0007465	up	PTAR1	MIMAT0009977
hsa-miR-2052	Inf	6.77744e-05	0.0007465	up	RFFL	MIMAT0009977
hsa-miR-2052	Inf	6.77744e-05	0.0007465	up	C11orf41	MIMAT0009977
hsa-miR-2052	Inf	6.77744e-05	0.0007465	up	ELFN2	MIMAT0009977
hsa-miR-2052	Inf	6.77744e-05	0.0007465	up	MEOX2	MIMAT0009977
hsa-miR-2052	Inf	6.77744e-05	0.0007465	up	PARP16	MIMAT0009977
hsa-miR-2052	Inf	6.77744e-05	0.0007465	up	CPEB2	MIMAT0009977
hsa-miR-2052	Inf	6.77744e-05	0.0007465	up	REXO1	MIMAT0009977
hsa-miR-2052	Inf	6.77744e-05	0.0007465	up	SNX30	MIMAT0009977
hsa-miR-2052	Inf	6.77744e-05	0.0007465	up	ORC4	MIMAT0009977
hsa-miR-2052	Inf	6.77744e-05	0.0007465	up	SCML2	MIMAT0009977
hsa-miR-2052	Inf	6.77744e-05	0.0007465	up	ZMIZ1	MIMAT0009977
hsa-miR-2052	Inf	6.77744e-05	0.0007465	up	SOAT1	MIMAT0009977
hsa-miR-2052	Inf	6.77744e-05	0.0007465	up	SCML1	MIMAT0009977
hsa-miR-2052	Inf	6.77744e-05	0.0007465	up	CACNA2D2	MIMAT0009977
hsa-miR-2052	Inf	6.77744e-05	0.0007465	up	PARP8	MIMAT0009977
hsa-miR-2052	Inf	6.77744e-05	0.0007465	up	PRRG3	MIMAT0009977
hsa-miR-2052	Inf	6.77744e-05	0.0007465	up	PPP2R3A	MIMAT0009977
hsa-miR-2052	Inf	6.77744e-05	0.0007465	up	CNOT2	MIMAT0009977
hsa-miR-2052	Inf	6.77744e-05	0.0007465	up	ZFHX4	MIMAT0009977
hsa-miR-2052	Inf	6.77744e-05	0.0007465	up	LRRFIP1	MIMAT0009977
hsa-miR-2052	Inf	6.77744e-05	0.0007465	up	MINK1	MIMAT0009977
hsa-miR-2052	Inf	6.77744e-05	0.0007465	up	ULK2	MIMAT0009977
hsa-miR-2052	Inf	6.77744e-05	0.0007465	up	PCYOX1	MIMAT0009977
hsa-miR-2052	Inf	6.77744e-05	0.0007465	up	JHDM1D	MIMAT0009977
hsa-miR-2052	Inf	6.77744e-05	0.0007465	up	PAX2	MIMAT0009977
hsa-miR-2052	Inf	6.77744e-05	0.0007465	up	FAM20B	MIMAT0009977
hsa-miR-2052	Inf	6.77744e-05	0.0007465	up	IL17RD	MIMAT0009977
hsa-miR-2052	Inf	6.77744e-05	0.0007465	up	MED12L	MIMAT0009977
hsa-miR-2052	Inf	6.77744e-05	0.0007465	up	SDK1	MIMAT0009977
hsa-miR-2052	Inf	6.77744e-05	0.0007465	up	BEND4	MIMAT0009977
hsa-miR-2052	Inf	6.77744e-05	0.0007465	up	CXCL11	MIMAT0009977
hsa-miR-2052	Inf	6.77744e-05	0.0007465	up	LHFPL3	MIMAT0009977
hsa-miR-526b-5p	Inf	6.40446e-05	0.000719479	up	CREB1	MIMAT0002835
hsa-miR-526b-5p	Inf	6.40446e-05	0.000719479	up	KLHDC1	MIMAT0002835
hsa-miR-526b-5p	Inf	6.40446e-05	0.000719479	up	ABCB10	MIMAT0002835
hsa-miR-526b-5p	Inf	6.40446e-05	0.000719479	up	CDADC1	MIMAT0002835
hsa-miR-526b-5p	Inf	6.40446e-05	0.000719479	up	TDRKH	MIMAT0002835
hsa-miR-526b-5p	Inf	6.40446e-05	0.000719479	up	CHST15	MIMAT0002835
hsa-miR-520d-3p	Inf	5.83574e-06	8.87032e-05	up	ZNF362	MIMAT0002856
hsa-miR-520d-3p	Inf	5.83574e-06	8.87032e-05	up	FAM18B1	MIMAT0002856
hsa-miR-520d-3p	Inf	5.83574e-06	8.87032e-05	up	IRX4	MIMAT0002856
hsa-miR-520d-3p	Inf	5.83574e-06	8.87032e-05	up	PURB	MIMAT0002856
hsa-miR-520d-3p	Inf	5.83574e-06	8.87032e-05	up	ARHGAP29	MIMAT0002856
hsa-miR-520d-3p	Inf	5.83574e-06	8.87032e-05	up	FAM18B2	MIMAT0002856
hsa-miR-520d-3p	Inf	5.83574e-06	8.87032e-05	up	SIRPA	MIMAT0002856
hsa-miR-520d-3p	Inf	5.83574e-06	8.87032e-05	up	TRERF1	MIMAT0002856
hsa-miR-520d-3p	Inf	5.83574e-06	8.87032e-05	up	CORO2A	MIMAT0002856
hsa-miR-520d-3p	Inf	5.83574e-06	8.87032e-05	up	KLF13	MIMAT0002856
hsa-miR-520d-3p	Inf	5.83574e-06	8.87032e-05	up	HMGXB3	MIMAT0002856
hsa-miR-520d-3p	Inf	5.83574e-06	8.87032e-05	up	FAM46C	MIMAT0002856
hsa-miR-622	Inf	0.000196686	0.00187059	up	ANKS1A	MIMAT0003291
hsa-miR-622	Inf	0.000196686	0.00187059	up	DSEL	MIMAT0003291
hsa-miR-622	Inf	0.000196686	0.00187059	up	ROCK2	MIMAT0003291
hsa-miR-622	Inf	0.000196686	0.00187059	up	ELOVL2	MIMAT0003291
hsa-miR-622	Inf	0.000196686	0.00187059	up	CSRNP3	MIMAT0003291
hsa-miR-622	Inf	0.000196686	0.00187059	up	SLC35D1	MIMAT0003291
hsa-miR-622	Inf	0.000196686	0.00187059	up	SCN1A	MIMAT0003291
hsa-miR-622	Inf	0.000196686	0.00187059	up	RAB10	MIMAT0003291
hsa-miR-622	Inf	0.000196686	0.00187059	up	MALL	MIMAT0003291
hsa-miR-622	Inf	0.000196686	0.00187059	up	PPARA	MIMAT0003291
hsa-miR-622	Inf	0.000196686	0.00187059	up	SALL1	MIMAT0003291
hsa-miR-622	Inf	0.000196686	0.00187059	up	CAMTA1	MIMAT0003291
hsa-miR-622	Inf	0.000196686	0.00187059	up	SLAIN2	MIMAT0003291
hsa-miR-622	Inf	0.000196686	0.00187059	up	ARL4D	MIMAT0003291
hsa-miR-622	Inf	0.000196686	0.00187059	up	CCDC14	MIMAT0003291
hsa-miR-622	Inf	0.000196686	0.00187059	up	SORT1	MIMAT0003291
hsa-miR-622	Inf	0.000196686	0.00187059	up	RXRB	MIMAT0003291
hsa-miR-622	Inf	0.000196686	0.00187059	up	PKIG	MIMAT0003291
hsa-miR-622	Inf	0.000196686	0.00187059	up	LARGE	MIMAT0003291
hsa-miR-622	Inf	0.000196686	0.00187059	up	STX6	MIMAT0003291
hsa-miR-622	Inf	0.000196686	0.00187059	up	TIAL1	MIMAT0003291
hsa-miR-622	Inf	0.000196686	0.00187059	up	TNFRSF19	MIMAT0003291
hsa-miR-622	Inf	0.000196686	0.00187059	up	RNF220	MIMAT0003291
hsa-miR-622	Inf	0.000196686	0.00187059	up	NCS1	MIMAT0003291
hsa-miR-622	Inf	0.000196686	0.00187059	up	TPRG1	MIMAT0003291
hsa-miR-622	Inf	0.000196686	0.00187059	up	PAPOLA	MIMAT0003291
hsa-miR-622	Inf	0.000196686	0.00187059	up	KDM6A	MIMAT0003291
hsa-miR-622	Inf	0.000196686	0.00187059	up	GPR89B	MIMAT0003291
hsa-miR-622	Inf	0.000196686	0.00187059	up	GPR89A	MIMAT0003291
hsa-miR-622	Inf	0.000196686	0.00187059	up	GPR89C	MIMAT0003291
hsa-miR-622	Inf	0.000196686	0.00187059	up	GRIN2D	MIMAT0003291
hsa-miR-622	Inf	0.000196686	0.00187059	up	DLX6	MIMAT0003291
hsa-miR-622	Inf	0.000196686	0.00187059	up	C14orf43	MIMAT0003291
hsa-miR-622	Inf	0.000196686	0.00187059	up	WWC3	MIMAT0003291
hsa-miR-622	Inf	0.000196686	0.00187059	up	TMEM47	MIMAT0003291
hsa-miR-622	Inf	0.000196686	0.00187059	up	PGRMC2	MIMAT0003291
hsa-miR-622	Inf	0.000196686	0.00187059	up	MAP3K2	MIMAT0003291
hsa-miR-622	Inf	0.000196686	0.00187059	up	FRS2	MIMAT0003291
hsa-miR-622	Inf	0.000196686	0.00187059	up	RTF1	MIMAT0003291
hsa-miR-622	Inf	0.000196686	0.00187059	up	MAFB	MIMAT0003291
hsa-miR-622	Inf	0.000196686	0.00187059	up	BTG1	MIMAT0003291
hsa-miR-622	Inf	0.000196686	0.00187059	up	SATB1	MIMAT0003291
hsa-miR-622	Inf	0.000196686	0.00187059	up	GAPVD1	MIMAT0003291
hsa-miR-622	Inf	0.000196686	0.00187059	up	ZDHHC2	MIMAT0003291
hsa-miR-622	Inf	0.000196686	0.00187059	up	ATP5L	MIMAT0003291
hsa-miR-622	Inf	0.000196686	0.00187059	up	EZH1	MIMAT0003291
hsa-miR-622	Inf	0.000196686	0.00187059	up	PAFAH1B1	MIMAT0003291
hsa-miR-622	Inf	0.000196686	0.00187059	up	CDS2	MIMAT0003291
hsa-miR-622	Inf	0.000196686	0.00187059	up	TSKU	MIMAT0003291
hsa-miR-622	Inf	0.000196686	0.00187059	up	RIMBP2	MIMAT0003291
hsa-miR-622	Inf	0.000196686	0.00187059	up	PSEN1	MIMAT0003291
hsa-miR-622	Inf	0.000196686	0.00187059	up	RARG	MIMAT0003291
hsa-miR-622	Inf	0.000196686	0.00187059	up	CD300E	MIMAT0003291
hsa-miR-622	Inf	0.000196686	0.00187059	up	POU4F1	MIMAT0003291
hsa-miR-622	Inf	0.000196686	0.00187059	up	MYL12A	MIMAT0003291
hsa-miR-622	Inf	0.000196686	0.00187059	up	EN1	MIMAT0003291
hsa-miR-622	Inf	0.000196686	0.00187059	up	TRIB2	MIMAT0003291
hsa-miR-622	Inf	0.000196686	0.00187059	up	KLF3	MIMAT0003291
hsa-miR-622	Inf	0.000196686	0.00187059	up	KLHL14	MIMAT0003291
hsa-miR-622	Inf	0.000196686	0.00187059	up	RNF125	MIMAT0003291
hsa-miR-622	Inf	0.000196686	0.00187059	up	DCUN1D5	MIMAT0003291
hsa-miR-622	Inf	0.000196686	0.00187059	up	TMCO1	MIMAT0003291
hsa-miR-622	Inf	0.000196686	0.00187059	up	HES2	MIMAT0003291
hsa-miR-622	Inf	0.000196686	0.00187059	up	RALGPS1	MIMAT0003291
hsa-miR-622	Inf	0.000196686	0.00187059	up	EIF2B1	MIMAT0003291
hsa-miR-622	Inf	0.000196686	0.00187059	up	ZC3H10	MIMAT0003291
hsa-miR-622	Inf	0.000196686	0.00187059	up	ATXN7L1	MIMAT0003291
hsa-miR-622	Inf	0.000196686	0.00187059	up	DKK2	MIMAT0003291
hsa-miR-622	Inf	0.000196686	0.00187059	up	TGIF1	MIMAT0003291
hsa-miR-622	Inf	0.000196686	0.00187059	up	TMEM233	MIMAT0003291
hsa-miR-622	Inf	0.000196686	0.00187059	up	HTR2C	MIMAT0003291
hsa-miR-622	Inf	0.000196686	0.00187059	up	RNF24	MIMAT0003291
hsa-miR-622	Inf	0.000196686	0.00187059	up	USP25	MIMAT0003291
hsa-miR-622	Inf	0.000196686	0.00187059	up	C9orf91	MIMAT0003291
hsa-miR-622	Inf	0.000196686	0.00187059	up	KCNA6	MIMAT0003291
hsa-miR-622	Inf	0.000196686	0.00187059	up	ATP2B1	MIMAT0003291
hsa-miR-622	Inf	0.000196686	0.00187059	up	TIMP2	MIMAT0003291
hsa-miR-622	Inf	0.000196686	0.00187059	up	PDSS1	MIMAT0003291
hsa-miR-622	Inf	0.000196686	0.00187059	up	RAB1A	MIMAT0003291
hsa-miR-622	Inf	0.000196686	0.00187059	up	ANKFY1	MIMAT0003291
hsa-miR-622	Inf	0.000196686	0.00187059	up	FGF9	MIMAT0003291
hsa-miR-622	Inf	0.000196686	0.00187059	up	SYT11	MIMAT0003291
hsa-miR-622	Inf	0.000196686	0.00187059	up	TLK2	MIMAT0003291
hsa-miR-622	Inf	0.000196686	0.00187059	up	TRAPPC3	MIMAT0003291
hsa-miR-622	Inf	0.000196686	0.00187059	up	KLF14	MIMAT0003291
hsa-miR-622	Inf	0.000196686	0.00187059	up	COL2A1	MIMAT0003291
hsa-miR-622	Inf	0.000196686	0.00187059	up	FKBP2	MIMAT0003291
hsa-miR-622	Inf	0.000196686	0.00187059	up	ALPL	MIMAT0003291
hsa-miR-622	Inf	0.000196686	0.00187059	up	GRASP	MIMAT0003291
hsa-miR-622	Inf	0.000196686	0.00187059	up	TARBP2	MIMAT0003291
hsa-miR-622	Inf	0.000196686	0.00187059	up	FAM19A5	MIMAT0003291
hsa-miR-622	Inf	0.000196686	0.00187059	up	SERBP1	MIMAT0003291
hsa-miR-622	Inf	0.000196686	0.00187059	up	ODZ2	MIMAT0003291
hsa-miR-622	Inf	0.000196686	0.00187059	up	SPOPL	MIMAT0003291
hsa-miR-622	Inf	0.000196686	0.00187059	up	MNT	MIMAT0003291
hsa-miR-622	Inf	0.000196686	0.00187059	up	KIAA1211	MIMAT0003291
hsa-miR-622	Inf	0.000196686	0.00187059	up	FBXW7	MIMAT0003291
hsa-miR-622	Inf	0.000196686	0.00187059	up	PRPF4B	MIMAT0003291
hsa-miR-622	Inf	0.000196686	0.00187059	up	SHANK3	MIMAT0003291
hsa-miR-622	Inf	0.000196686	0.00187059	up	MAP4K4	MIMAT0003291
hsa-miR-622	Inf	0.000196686	0.00187059	up	FXR2	MIMAT0003291
hsa-miR-622	Inf	0.000196686	0.00187059	up	SETD7	MIMAT0003291
hsa-miR-622	Inf	0.000196686	0.00187059	up	PDGFB	MIMAT0003291
hsa-miR-622	Inf	0.000196686	0.00187059	up	TCF7L2	MIMAT0003291
hsa-miR-622	Inf	0.000196686	0.00187059	up	CXCR4	MIMAT0003291
hsa-miR-622	Inf	0.000196686	0.00187059	up	ZFAND5	MIMAT0003291
hsa-miR-622	Inf	0.000196686	0.00187059	up	KIAA1324	MIMAT0003291
hsa-miR-622	Inf	0.000196686	0.00187059	up	FAM105B	MIMAT0003291
hsa-miR-622	Inf	0.000196686	0.00187059	up	C11orf41	MIMAT0003291
hsa-miR-622	Inf	0.000196686	0.00187059	up	VPS37A	MIMAT0003291
hsa-miR-622	Inf	0.000196686	0.00187059	up	SAMD12	MIMAT0003291
hsa-miR-622	Inf	0.000196686	0.00187059	up	BCORL1	MIMAT0003291
hsa-miR-622	Inf	0.000196686	0.00187059	up	SPPL3	MIMAT0003291
hsa-miR-622	Inf	0.000196686	0.00187059	up	PTGFRN	MIMAT0003291
hsa-miR-622	Inf	0.000196686	0.00187059	up	ZMYND19	MIMAT0003291
hsa-miR-622	Inf	0.000196686	0.00187059	up	CNTD1	MIMAT0003291
hsa-miR-622	Inf	0.000196686	0.00187059	up	DDX5	MIMAT0003291
hsa-miR-622	Inf	0.000196686	0.00187059	up	DNAJB1	MIMAT0003291
hsa-miR-622	Inf	0.000196686	0.00187059	up	FBRS	MIMAT0003291
hsa-miR-622	Inf	0.000196686	0.00187059	up	AGFG1	MIMAT0003291
hsa-miR-622	Inf	0.000196686	0.00187059	up	TSHZ2	MIMAT0003291
hsa-miR-622	Inf	0.000196686	0.00187059	up	MEFV	MIMAT0003291
hsa-miR-622	Inf	0.000196686	0.00187059	up	LMX1A	MIMAT0003291
hsa-miR-622	Inf	0.000196686	0.00187059	up	BNIP2	MIMAT0003291
hsa-miR-622	Inf	0.000196686	0.00187059	up	CECR1	MIMAT0003291
hsa-miR-622	Inf	0.000196686	0.00187059	up	CELF2	MIMAT0003291
hsa-miR-622	Inf	0.000196686	0.00187059	up	FAM171B	MIMAT0003291
hsa-miR-622	Inf	0.000196686	0.00187059	up	SOX11	MIMAT0003291
hsa-miR-622	Inf	0.000196686	0.00187059	up	IQSEC1	MIMAT0003291
hsa-miR-622	Inf	0.000196686	0.00187059	up	PBX1	MIMAT0003291
hsa-miR-622	Inf	0.000196686	0.00187059	up	ISL2	MIMAT0003291
hsa-miR-622	Inf	0.000196686	0.00187059	up	ZNF238	MIMAT0003291
hsa-miR-622	Inf	0.000196686	0.00187059	up	PTPRD	MIMAT0003291
hsa-miR-622	Inf	0.000196686	0.00187059	up	ABHD12	MIMAT0003291
hsa-miR-622	Inf	0.000196686	0.00187059	up	TRAF3	MIMAT0003291
hsa-miR-622	Inf	0.000196686	0.00187059	up	FZD3	MIMAT0003291
hsa-miR-622	Inf	0.000196686	0.00187059	up	PCM1	MIMAT0003291
hsa-miR-622	Inf	0.000196686	0.00187059	up	PPIP5K1	MIMAT0003291
hsa-miR-622	Inf	0.000196686	0.00187059	up	GRID2IP	MIMAT0003291
hsa-miR-622	Inf	0.000196686	0.00187059	up	NCK1	MIMAT0003291
hsa-miR-622	Inf	0.000196686	0.00187059	up	KCNK2	MIMAT0003291
hsa-miR-622	Inf	0.000196686	0.00187059	up	UBP1	MIMAT0003291
hsa-miR-622	Inf	0.000196686	0.00187059	up	LINGO1	MIMAT0003291
hsa-miR-622	Inf	0.000196686	0.00187059	up	NUDT3	MIMAT0003291
hsa-miR-622	Inf	0.000196686	0.00187059	up	GRIP2	MIMAT0003291
hsa-miR-622	Inf	0.000196686	0.00187059	up	RPS10-NUDT3	MIMAT0003291
hsa-miR-622	Inf	0.000196686	0.00187059	up	BCR	MIMAT0003291
hsa-miR-622	Inf	0.000196686	0.00187059	up	ARPP19	MIMAT0003291
hsa-miR-622	Inf	0.000196686	0.00187059	up	BVES	MIMAT0003291
hsa-miR-622	Inf	0.000196686	0.00187059	up	MPHOSPH8	MIMAT0003291
hsa-miR-622	Inf	0.000196686	0.00187059	up	C10orf58	MIMAT0003291
hsa-miR-622	Inf	0.000196686	0.00187059	up	TRAF7	MIMAT0003291
hsa-miR-622	Inf	0.000196686	0.00187059	up	SIDT2	MIMAT0003291
hsa-miR-622	Inf	0.000196686	0.00187059	up	C9orf123	MIMAT0003291
hsa-miR-622	Inf	0.000196686	0.00187059	up	CCDC88A	MIMAT0003291
hsa-miR-622	Inf	0.000196686	0.00187059	up	EFNB1	MIMAT0003291
hsa-miR-622	Inf	0.000196686	0.00187059	up	EDNRA	MIMAT0003291
hsa-miR-622	Inf	0.000196686	0.00187059	up	SORBS1	MIMAT0003291
hsa-miR-622	Inf	0.000196686	0.00187059	up	HMGXB3	MIMAT0003291
hsa-miR-622	Inf	0.000196686	0.00187059	up	JDP2	MIMAT0003291
hsa-miR-622	Inf	0.000196686	0.00187059	up	LRTOMT	MIMAT0003291
hsa-miR-622	Inf	0.000196686	0.00187059	up	PAPD5	MIMAT0003291
hsa-miR-622	Inf	0.000196686	0.00187059	up	RUNDC3A	MIMAT0003291
hsa-miR-622	Inf	0.000196686	0.00187059	up	TSPAN3	MIMAT0003291
hsa-miR-622	Inf	0.000196686	0.00187059	up	MOBKL2B	MIMAT0003291
hsa-miR-622	Inf	0.000196686	0.00187059	up	JARID2	MIMAT0003291
hsa-miR-622	Inf	0.000196686	0.00187059	up	TRPS1	MIMAT0003291
hsa-miR-622	Inf	0.000196686	0.00187059	up	SOX1	MIMAT0003291
hsa-miR-622	Inf	0.000196686	0.00187059	up	UBE2Q1	MIMAT0003291
hsa-miR-622	Inf	0.000196686	0.00187059	up	STXBP4	MIMAT0003291
hsa-miR-622	Inf	0.000196686	0.00187059	up	EHD1	MIMAT0003291
hsa-miR-622	Inf	0.000196686	0.00187059	up	CUX2	MIMAT0003291
hsa-miR-622	Inf	0.000196686	0.00187059	up	FAM126B	MIMAT0003291
hsa-miR-622	Inf	0.000196686	0.00187059	up	STIM2	MIMAT0003291
hsa-miR-622	Inf	0.000196686	0.00187059	up	CTDNEP1	MIMAT0003291
hsa-miR-622	Inf	0.000196686	0.00187059	up	ZFP3	MIMAT0003291
hsa-miR-622	Inf	0.000196686	0.00187059	up	E2F4	MIMAT0003291
hsa-miR-622	Inf	0.000196686	0.00187059	up	TBC1D22B	MIMAT0003291
hsa-miR-622	Inf	0.000196686	0.00187059	up	MRPS25	MIMAT0003291
hsa-miR-622	Inf	0.000196686	0.00187059	up	SSR1	MIMAT0003291
hsa-miR-622	Inf	0.000196686	0.00187059	up	TAB1	MIMAT0003291
hsa-miR-622	Inf	0.000196686	0.00187059	up	MDGA1	MIMAT0003291
hsa-miR-622	Inf	0.000196686	0.00187059	up	CBX5	MIMAT0003291
hsa-miR-622	Inf	0.000196686	0.00187059	up	GAB1	MIMAT0003291
hsa-miR-622	Inf	0.000196686	0.00187059	up	RAB14	MIMAT0003291
hsa-miR-622	Inf	0.000196686	0.00187059	up	KHNYN	MIMAT0003291
hsa-miR-622	Inf	0.000196686	0.00187059	up	SCAI	MIMAT0003291
hsa-miR-622	Inf	0.000196686	0.00187059	up	CD97	MIMAT0003291
hsa-miR-622	Inf	0.000196686	0.00187059	up	MAN1A2	MIMAT0003291
hsa-miR-622	Inf	0.000196686	0.00187059	up	RAB4B	MIMAT0003291
hsa-miR-622	Inf	0.000196686	0.00187059	up	ARID2	MIMAT0003291
hsa-miR-622	Inf	0.000196686	0.00187059	up	ANKH	MIMAT0003291
hsa-miR-622	Inf	0.000196686	0.00187059	up	RUNX1T1	MIMAT0003291
hsa-miR-622	Inf	0.000196686	0.00187059	up	LEP	MIMAT0003291
hsa-miR-622	Inf	0.000196686	0.00187059	up	LPP	MIMAT0003291
hsa-miR-622	Inf	0.000196686	0.00187059	up	SP1	MIMAT0003291
hsa-miR-622	Inf	0.000196686	0.00187059	up	SLC12A5	MIMAT0003291
hsa-miR-622	Inf	0.000196686	0.00187059	up	PFN2	MIMAT0003291
hsa-miR-622	Inf	0.000196686	0.00187059	up	PIN4	MIMAT0003291
hsa-miR-622	Inf	0.000196686	0.00187059	up	SYNCRIP	MIMAT0003291
hsa-miR-622	Inf	0.000196686	0.00187059	up	TMEM55B	MIMAT0003291
hsa-miR-622	Inf	0.000196686	0.00187059	up	NCOA7	MIMAT0003291
hsa-miR-622	Inf	0.000196686	0.00187059	up	C6orf94	MIMAT0003291
hsa-miR-622	Inf	0.000196686	0.00187059	up	TTLL6	MIMAT0003291
hsa-miR-3121-5p	Inf	0.000164144	0.00160967	up	C1orf21	MIMAT0019199
hsa-miR-3121-5p	Inf	0.000164144	0.00160967	up	KIF3B	MIMAT0019199
hsa-miR-3121-5p	Inf	0.000164144	0.00160967	up	SH3BP5	MIMAT0019199
hsa-miR-3121-5p	Inf	0.000164144	0.00160967	up	SIPA1L3	MIMAT0019199
hsa-miR-3121-5p	Inf	0.000164144	0.00160967	up	TMPRSS4	MIMAT0019199
hsa-miR-3121-5p	Inf	0.000164144	0.00160967	up	ZBTB33	MIMAT0019199
hsa-miR-3121-5p	Inf	0.000164144	0.00160967	up	MTF1	MIMAT0019199
hsa-miR-3121-5p	Inf	0.000164144	0.00160967	up	PTGER3	MIMAT0019199
hsa-miR-3121-5p	Inf	0.000164144	0.00160967	up	GPR26	MIMAT0019199
hsa-miR-3121-5p	Inf	0.000164144	0.00160967	up	NKTR	MIMAT0019199
hsa-miR-3121-5p	Inf	0.000164144	0.00160967	up	ARL3	MIMAT0019199
hsa-miR-3121-5p	Inf	0.000164144	0.00160967	up	COL4A2	MIMAT0019199
hsa-miR-3121-5p	Inf	0.000164144	0.00160967	up	MTR	MIMAT0019199
hsa-miR-3121-5p	Inf	0.000164144	0.00160967	up	NTNG1	MIMAT0019199
hsa-miR-3121-5p	Inf	0.000164144	0.00160967	up	GSK3B	MIMAT0019199
hsa-miR-3121-5p	Inf	0.000164144	0.00160967	up	TUSC3	MIMAT0019199
hsa-miR-3121-5p	Inf	0.000164144	0.00160967	up	POU2F3	MIMAT0019199
hsa-miR-3121-5p	Inf	0.000164144	0.00160967	up	TRIM39	MIMAT0019199
hsa-miR-3121-5p	Inf	0.000164144	0.00160967	up	WIPF2	MIMAT0019199
hsa-miR-3121-5p	Inf	0.000164144	0.00160967	up	GREB1	MIMAT0019199
hsa-miR-3121-5p	Inf	0.000164144	0.00160967	up	ERRFI1	MIMAT0019199
hsa-miR-3121-5p	Inf	0.000164144	0.00160967	up	GRM2	MIMAT0019199
hsa-miR-3121-5p	Inf	0.000164144	0.00160967	up	PAQR8	MIMAT0019199
hsa-miR-3121-5p	Inf	0.000164144	0.00160967	up	TMEM196	MIMAT0019199
hsa-miR-3121-5p	Inf	0.000164144	0.00160967	up	PTPN3	MIMAT0019199
hsa-miR-3121-5p	Inf	0.000164144	0.00160967	up	ACOT13	MIMAT0019199
hsa-miR-3121-5p	Inf	0.000164144	0.00160967	up	ITGA2	MIMAT0019199
hsa-miR-3121-5p	Inf	0.000164144	0.00160967	up	PANK3	MIMAT0019199
hsa-miR-3121-5p	Inf	0.000164144	0.00160967	up	FBRS	MIMAT0019199
hsa-miR-3121-5p	Inf	0.000164144	0.00160967	up	LRP8	MIMAT0019199
hsa-miR-3121-5p	Inf	0.000164144	0.00160967	up	SLC35B3	MIMAT0019199
hsa-miR-3121-5p	Inf	0.000164144	0.00160967	up	HEXIM1	MIMAT0019199
hsa-miR-3121-5p	Inf	0.000164144	0.00160967	up	PDS5A	MIMAT0019199
hsa-miR-3121-5p	Inf	0.000164144	0.00160967	up	NEBL	MIMAT0019199
hsa-miR-3121-5p	Inf	0.000164144	0.00160967	up	SGCD	MIMAT0019199
hsa-miR-3121-5p	Inf	0.000164144	0.00160967	up	STIM2	MIMAT0019199
hsa-miR-3121-5p	Inf	0.000164144	0.00160967	up	DEDD	MIMAT0019199
hsa-miR-3121-5p	Inf	0.000164144	0.00160967	up	CALML4	MIMAT0019199
hsa-miR-3121-5p	Inf	0.000164144	0.00160967	up	CUL4A	MIMAT0019199
hsa-miR-3121-5p	Inf	0.000164144	0.00160967	up	ANKMY2	MIMAT0019199
hsa-miR-3121-5p	Inf	0.000164144	0.00160967	up	PAX6	MIMAT0019199
hsa-miR-3121-5p	Inf	0.000164144	0.00160967	up	XPR1	MIMAT0019199
hsa-miR-3121-5p	Inf	0.000164144	0.00160967	up	PTPRT	MIMAT0019199
hsa-miR-3121-5p	Inf	0.000164144	0.00160967	up	LARP1	MIMAT0019199
hsa-miR-3121-5p	Inf	0.000164144	0.00160967	up	FLJ36031	MIMAT0019199
hsa-miR-3121-5p	Inf	0.000164144	0.00160967	up	MMP24	MIMAT0019199
hsa-miR-3121-5p	Inf	0.000164144	0.00160967	up	PCDH8	MIMAT0019199
hsa-miR-3121-5p	Inf	0.000164144	0.00160967	up	ZNF652	MIMAT0019199
hsa-miR-3121-5p	Inf	0.000164144	0.00160967	up	PLAGL2	MIMAT0019199
hsa-miR-3121-5p	Inf	0.000164144	0.00160967	up	AHCYL1	MIMAT0019199
hsa-miR-3121-5p	Inf	0.000164144	0.00160967	up	DHX40	MIMAT0019199
hsa-miR-3121-5p	Inf	0.000164144	0.00160967	up	HELZ	MIMAT0019199
hsa-miR-3121-5p	Inf	0.000164144	0.00160967	up	SP2	MIMAT0019199
hsa-miR-3121-5p	Inf	0.000164144	0.00160967	up	MTHFD2	MIMAT0019199
hsa-miR-3121-5p	Inf	0.000164144	0.00160967	up	TLCD2	MIMAT0019199
hsa-miR-3121-5p	Inf	0.000164144	0.00160967	up	CUX1	MIMAT0019199
hsa-miR-3121-5p	Inf	0.000164144	0.00160967	up	KLHL14	MIMAT0019199
hsa-miR-3121-5p	Inf	0.000164144	0.00160967	up	CELF6	MIMAT0019199
hsa-miR-3121-5p	Inf	0.000164144	0.00160967	up	FREM2	MIMAT0019199
hsa-miR-3121-5p	Inf	0.000164144	0.00160967	up	IRGQ	MIMAT0019199
hsa-miR-3121-5p	Inf	0.000164144	0.00160967	up	ADIPOR2	MIMAT0019199
hsa-miR-3121-5p	Inf	0.000164144	0.00160967	up	LZTS2	MIMAT0019199
hsa-miR-3121-5p	Inf	0.000164144	0.00160967	up	PAPL	MIMAT0019199
hsa-miR-3121-5p	Inf	0.000164144	0.00160967	up	KCNJ2	MIMAT0019199
hsa-miR-3121-5p	Inf	0.000164144	0.00160967	up	GABBR1	MIMAT0019199
hsa-miR-3121-5p	Inf	0.000164144	0.00160967	up	TET3	MIMAT0019199
hsa-miR-3121-5p	Inf	0.000164144	0.00160967	up	ESRRA	MIMAT0019199
hsa-miR-3121-5p	Inf	0.000164144	0.00160967	up	PIK3R3	MIMAT0019199
hsa-miR-3121-5p	Inf	0.000164144	0.00160967	up	DTD1	MIMAT0019199
hsa-miR-3121-5p	Inf	0.000164144	0.00160967	up	GJC1	MIMAT0019199
hsa-miR-3121-5p	Inf	0.000164144	0.00160967	up	PPPDE2	MIMAT0019199
hsa-miR-3121-5p	Inf	0.000164144	0.00160967	up	ANKRD52	MIMAT0019199
hsa-miR-3121-5p	Inf	0.000164144	0.00160967	up	GLG1	MIMAT0019199
hsa-miR-3121-5p	Inf	0.000164144	0.00160967	up	MCTS1	MIMAT0019199
hsa-miR-3121-5p	Inf	0.000164144	0.00160967	up	PRRG3	MIMAT0019199
hsa-miR-3121-5p	Inf	0.000164144	0.00160967	up	WIZ	MIMAT0019199
hsa-miR-3121-5p	Inf	0.000164144	0.00160967	up	E2F1	MIMAT0019199
hsa-miR-3121-5p	Inf	0.000164144	0.00160967	up	PIGK	MIMAT0019199
hsa-miR-3121-5p	Inf	0.000164144	0.00160967	up	MKLN1	MIMAT0019199
hsa-miR-3121-5p	Inf	0.000164144	0.00160967	up	GTDC1	MIMAT0019199
hsa-miR-3121-5p	Inf	0.000164144	0.00160967	up	ZNF275	MIMAT0019199
hsa-miR-3121-5p	Inf	0.000164144	0.00160967	up	KPNA6	MIMAT0019199
hsa-miR-3121-5p	Inf	0.000164144	0.00160967	up	RIMS3	MIMAT0019199
hsa-miR-3121-5p	Inf	0.000164144	0.00160967	up	ARHGAP32	MIMAT0019199
hsa-miR-3121-5p	Inf	0.000164144	0.00160967	up	SON	MIMAT0019199
hsa-miR-3121-5p	Inf	0.000164144	0.00160967	up	WNT11	MIMAT0019199
hsa-miR-3121-5p	Inf	0.000164144	0.00160967	up	ENTPD7	MIMAT0019199
hsa-miR-3121-5p	Inf	0.000164144	0.00160967	up	TOR1AIP2	MIMAT0019199
hsa-miR-3121-5p	Inf	0.000164144	0.00160967	up	PHF19	MIMAT0019199
hsa-miR-3121-5p	Inf	0.000164144	0.00160967	up	DDX31	MIMAT0019199
hsa-miR-3121-5p	Inf	0.000164144	0.00160967	up	MSI1	MIMAT0019199
hsa-miR-3121-5p	Inf	0.000164144	0.00160967	up	CNP	MIMAT0019199
hsa-miR-3121-5p	Inf	0.000164144	0.00160967	up	KPNA4	MIMAT0019199
hsa-miR-3121-5p	Inf	0.000164144	0.00160967	up	FASTKD2	MIMAT0019199
hsa-miR-3121-5p	Inf	0.000164144	0.00160967	up	ANKH	MIMAT0019199
hsa-miR-3121-5p	Inf	0.000164144	0.00160967	up	WDR26	MIMAT0019199
hsa-miR-3121-5p	Inf	0.000164144	0.00160967	up	NT5DC3	MIMAT0019199
hsa-miR-3121-5p	Inf	0.000164144	0.00160967	up	SMARCC1	MIMAT0019199
hsa-miR-3121-5p	Inf	0.000164144	0.00160967	up	CYP26B1	MIMAT0019199
hsa-miR-3121-5p	Inf	0.000164144	0.00160967	up	DCC	MIMAT0019199
hsa-miR-3121-5p	Inf	0.000164144	0.00160967	up	TRA2B	MIMAT0019199
hsa-miR-3121-5p	Inf	0.000164144	0.00160967	up	IL17RA	MIMAT0019199
hsa-miR-3121-5p	Inf	0.000164144	0.00160967	up	RTN4RL1	MIMAT0019199
hsa-miR-3121-5p	Inf	0.000164144	0.00160967	up	TPPP	MIMAT0019199
hsa-miR-3121-5p	Inf	0.000164144	0.00160967	up	LIN28A	MIMAT0019199
hsa-miR-3121-5p	Inf	0.000164144	0.00160967	up	C9orf3	MIMAT0019199
hsa-miR-3121-5p	Inf	0.000164144	0.00160967	up	ANKRD12	MIMAT0019199
hsa-miR-3121-5p	Inf	0.000164144	0.00160967	up	KDM2A	MIMAT0019199
hsa-miR-3121-5p	Inf	0.000164144	0.00160967	up	RHBDL3	MIMAT0019199
hsa-miR-3121-5p	Inf	0.000164144	0.00160967	up	POU2F2	MIMAT0019199
hsa-miR-3121-5p	Inf	0.000164144	0.00160967	up	LHX6	MIMAT0019199
hsa-miR-3121-5p	Inf	0.000164144	0.00160967	up	PARP16	MIMAT0019199
hsa-miR-3121-5p	Inf	0.000164144	0.00160967	up	CELF4	MIMAT0019199
hsa-miR-3121-5p	Inf	0.000164144	0.00160967	up	SUMF1	MIMAT0019199
hsa-miR-3121-5p	Inf	0.000164144	0.00160967	up	SLC35B4	MIMAT0019199
hsa-miR-3121-5p	Inf	0.000164144	0.00160967	up	NPAS3	MIMAT0019199
hsa-miR-3121-5p	Inf	0.000164144	0.00160967	up	TXLNA	MIMAT0019199
hsa-miR-3121-5p	Inf	0.000164144	0.00160967	up	CAPN3	MIMAT0019199
hsa-miR-3121-5p	Inf	0.000164144	0.00160967	up	S1PR5	MIMAT0019199
hsa-miR-3121-5p	Inf	0.000164144	0.00160967	up	CACNA1C	MIMAT0019199
hsa-miR-3121-5p	Inf	0.000164144	0.00160967	up	TBL1X	MIMAT0019199
hsa-miR-3659	Inf	8.27894e-06	0.000122175	up	DAG1	MIMAT0018080
hsa-miR-3659	Inf	8.27894e-06	0.000122175	up	SHB	MIMAT0018080
hsa-miR-3659	Inf	8.27894e-06	0.000122175	up	LRRC10B	MIMAT0018080
hsa-miR-3659	Inf	8.27894e-06	0.000122175	up	CACNA1B	MIMAT0018080
hsa-miR-3659	Inf	8.27894e-06	0.000122175	up	CBL	MIMAT0018080
hsa-miR-3659	Inf	8.27894e-06	0.000122175	up	PMEPA1	MIMAT0018080
hsa-miR-3659	Inf	8.27894e-06	0.000122175	up	ONECUT2	MIMAT0018080
hsa-miR-3659	Inf	8.27894e-06	0.000122175	up	BNC2	MIMAT0018080
hsa-miR-3659	Inf	8.27894e-06	0.000122175	up	PTPRB	MIMAT0018080
hsa-miR-3659	Inf	8.27894e-06	0.000122175	up	SLAIN2	MIMAT0018080
hsa-miR-3659	Inf	8.27894e-06	0.000122175	up	CAMK2A	MIMAT0018080
hsa-miR-3659	Inf	8.27894e-06	0.000122175	up	CANX	MIMAT0018080
hsa-miR-3659	Inf	8.27894e-06	0.000122175	up	FAM123B	MIMAT0018080
hsa-miR-3659	Inf	8.27894e-06	0.000122175	up	SMURF1	MIMAT0018080
hsa-miR-3659	Inf	8.27894e-06	0.000122175	up	RAB22A	MIMAT0018080
hsa-miR-3659	Inf	8.27894e-06	0.000122175	up	MARK2	MIMAT0018080
hsa-miR-3659	Inf	8.27894e-06	0.000122175	up	KITLG	MIMAT0018080
hsa-miR-3659	Inf	8.27894e-06	0.000122175	up	PIK3R3	MIMAT0018080
hsa-miR-3659	Inf	8.27894e-06	0.000122175	up	HIPK2	MIMAT0018080
hsa-miR-3659	Inf	8.27894e-06	0.000122175	up	TTBK1	MIMAT0018080
hsa-miR-3659	Inf	8.27894e-06	0.000122175	up	RC3H1	MIMAT0018080
hsa-miR-3659	Inf	8.27894e-06	0.000122175	up	TFDP2	MIMAT0018080
hsa-miR-3659	Inf	8.27894e-06	0.000122175	up	HIC2	MIMAT0018080
hsa-miR-3659	Inf	8.27894e-06	0.000122175	up	OLFML2A	MIMAT0018080
hsa-miR-3659	Inf	8.27894e-06	0.000122175	up	ALDOA	MIMAT0018080
hsa-miR-3659	Inf	8.27894e-06	0.000122175	up	NPAS3	MIMAT0018080
hsa-miR-3659	Inf	8.27894e-06	0.000122175	up	SLC12A6	MIMAT0018080
hsa-miR-3659	Inf	8.27894e-06	0.000122175	up	EIF2C1	MIMAT0018080
hsa-miR-3659	Inf	8.27894e-06	0.000122175	up	USP46	MIMAT0018080
hsa-miR-3659	Inf	8.27894e-06	0.000122175	up	ZC3H12B	MIMAT0018080
hsa-miR-3659	Inf	8.27894e-06	0.000122175	up	BTBD7	MIMAT0018080
hsa-miR-3659	Inf	8.27894e-06	0.000122175	up	CAPN6	MIMAT0018080
hsa-miR-3659	Inf	8.27894e-06	0.000122175	up	QKI	MIMAT0018080
hsa-miR-3659	Inf	8.27894e-06	0.000122175	up	MAPK6	MIMAT0018080
hsa-miR-3659	Inf	8.27894e-06	0.000122175	up	LRRC28	MIMAT0018080
hsa-miR-934	Inf	8.28716e-05	0.000893368	up	SESTD1	MIMAT0004977
hsa-miR-934	Inf	8.28716e-05	0.000893368	up	LRRN1	MIMAT0004977
hsa-miR-934	Inf	8.28716e-05	0.000893368	up	SEC61A2	MIMAT0004977
hsa-miR-934	Inf	8.28716e-05	0.000893368	up	ZNF217	MIMAT0004977
hsa-miR-934	Inf	8.28716e-05	0.000893368	up	WIBG	MIMAT0004977
hsa-miR-934	Inf	8.28716e-05	0.000893368	up	FBXO22	MIMAT0004977
hsa-miR-934	Inf	8.28716e-05	0.000893368	up	GGNBP2	MIMAT0004977
hsa-miR-934	Inf	8.28716e-05	0.000893368	up	BCLAF1	MIMAT0004977
hsa-miR-934	Inf	8.28716e-05	0.000893368	up	ATP6V1C1	MIMAT0004977
hsa-miR-934	Inf	8.28716e-05	0.000893368	up	KCNMA1	MIMAT0004977
hsa-miR-934	Inf	8.28716e-05	0.000893368	up	LMO4	MIMAT0004977
hsa-miR-934	Inf	8.28716e-05	0.000893368	up	RBMS1	MIMAT0004977
hsa-miR-934	Inf	8.28716e-05	0.000893368	up	UBE2E1	MIMAT0004977
hsa-miR-934	Inf	8.28716e-05	0.000893368	up	LRRN3	MIMAT0004977
hsa-miR-934	Inf	8.28716e-05	0.000893368	up	PTGFR	MIMAT0004977
hsa-miR-934	Inf	8.28716e-05	0.000893368	up	KIAA1267	MIMAT0004977
hsa-miR-934	Inf	8.28716e-05	0.000893368	up	SPIN1	MIMAT0004977
hsa-miR-934	Inf	8.28716e-05	0.000893368	up	MRPL17	MIMAT0004977
hsa-miR-934	Inf	8.28716e-05	0.000893368	up	NOVA1	MIMAT0004977
hsa-miR-934	Inf	8.28716e-05	0.000893368	up	RERE	MIMAT0004977
hsa-miR-934	Inf	8.28716e-05	0.000893368	up	SLC35F1	MIMAT0004977
hsa-miR-934	Inf	8.28716e-05	0.000893368	up	HOXA4	MIMAT0004977
hsa-miR-934	Inf	8.28716e-05	0.000893368	up	PAX7	MIMAT0004977
hsa-miR-934	Inf	8.28716e-05	0.000893368	up	HSBP1	MIMAT0004977
hsa-miR-934	Inf	8.28716e-05	0.000893368	up	ESR1	MIMAT0004977
hsa-miR-934	Inf	8.28716e-05	0.000893368	up	GIT2	MIMAT0004977
hsa-miR-934	Inf	8.28716e-05	0.000893368	up	ATP2A2	MIMAT0004977
hsa-miR-934	Inf	8.28716e-05	0.000893368	up	CLEC5A	MIMAT0004977
hsa-miR-934	Inf	8.28716e-05	0.000893368	up	TAOK1	MIMAT0004977
hsa-miR-934	Inf	8.28716e-05	0.000893368	up	NAV2	MIMAT0004977
hsa-miR-934	Inf	8.28716e-05	0.000893368	up	ADAM19	MIMAT0004977
hsa-miR-934	Inf	8.28716e-05	0.000893368	up	HIPK2	MIMAT0004977
hsa-miR-934	Inf	8.28716e-05	0.000893368	up	HSPC159	MIMAT0004977
hsa-miR-934	Inf	8.28716e-05	0.000893368	up	RAB22A	MIMAT0004977
hsa-miR-934	Inf	8.28716e-05	0.000893368	up	NR5A2	MIMAT0004977
hsa-miR-934	Inf	8.28716e-05	0.000893368	up	ANK3	MIMAT0004977
hsa-miR-934	Inf	8.28716e-05	0.000893368	up	ZFAND5	MIMAT0004977
hsa-miR-934	Inf	8.28716e-05	0.000893368	up	SKI	MIMAT0004977
hsa-miR-934	Inf	8.28716e-05	0.000893368	up	ABHD2	MIMAT0004977
hsa-miR-934	Inf	8.28716e-05	0.000893368	up	DDHD1	MIMAT0004977
hsa-miR-934	Inf	8.28716e-05	0.000893368	up	KIAA1644	MIMAT0004977
hsa-miR-885-3p	Inf	1.96042e-08	4.44752e-07	up	SPATS2L	MIMAT0004948
hsa-miR-885-3p	Inf	1.96042e-08	4.44752e-07	up	OTUD5	MIMAT0004948
hsa-miR-885-3p	Inf	1.96042e-08	4.44752e-07	up	CYBB	MIMAT0004948
hsa-miR-885-3p	Inf	1.96042e-08	4.44752e-07	up	MGST2	MIMAT0004948
hsa-miR-885-3p	Inf	1.96042e-08	4.44752e-07	up	SETBP1	MIMAT0004948
hsa-miR-885-3p	Inf	1.96042e-08	4.44752e-07	up	ATG9A	MIMAT0004948
hsa-miR-885-3p	Inf	1.96042e-08	4.44752e-07	up	FRMD4A	MIMAT0004948
hsa-miR-885-3p	Inf	1.96042e-08	4.44752e-07	up	AFAP1	MIMAT0004948
hsa-miR-885-3p	Inf	1.96042e-08	4.44752e-07	up	PITPNA	MIMAT0004948
hsa-miR-885-3p	Inf	1.96042e-08	4.44752e-07	up	TRPC5	MIMAT0004948
hsa-miR-885-3p	Inf	1.96042e-08	4.44752e-07	up	YPEL4	MIMAT0004948
hsa-miR-885-3p	Inf	1.96042e-08	4.44752e-07	up	CFL1	MIMAT0004948
hsa-miR-885-3p	Inf	1.96042e-08	4.44752e-07	up	TMEM192	MIMAT0004948
hsa-miR-885-3p	Inf	1.96042e-08	4.44752e-07	up	STAC2	MIMAT0004948
hsa-miR-885-3p	Inf	1.96042e-08	4.44752e-07	up	DTX1	MIMAT0004948
hsa-miR-885-3p	Inf	1.96042e-08	4.44752e-07	up	ZNF292	MIMAT0004948
hsa-miR-885-3p	Inf	1.96042e-08	4.44752e-07	up	CTTNBP2NL	MIMAT0004948
hsa-miR-885-3p	Inf	1.96042e-08	4.44752e-07	up	PCBP2	MIMAT0004948
hsa-miR-885-3p	Inf	1.96042e-08	4.44752e-07	up	RABGAP1	MIMAT0004948
hsa-miR-885-3p	Inf	1.96042e-08	4.44752e-07	up	FGF9	MIMAT0004948
hsa-miR-885-3p	Inf	1.96042e-08	4.44752e-07	up	NRIP3	MIMAT0004948
hsa-miR-885-3p	Inf	1.96042e-08	4.44752e-07	up	SCN1B	MIMAT0004948
hsa-miR-885-3p	Inf	1.96042e-08	4.44752e-07	up	SCAMP1	MIMAT0004948
hsa-miR-885-3p	Inf	1.96042e-08	4.44752e-07	up	LOC100506422	MIMAT0004948
hsa-miR-885-3p	Inf	1.96042e-08	4.44752e-07	up	RAPGEF2	MIMAT0004948
hsa-miR-885-3p	Inf	1.96042e-08	4.44752e-07	up	KCNK3	MIMAT0004948
hsa-miR-885-3p	Inf	1.96042e-08	4.44752e-07	up	PPM1H	MIMAT0004948
hsa-miR-885-3p	Inf	1.96042e-08	4.44752e-07	up	AEBP2	MIMAT0004948
hsa-miR-885-3p	Inf	1.96042e-08	4.44752e-07	up	GIPC1	MIMAT0004948
hsa-miR-885-3p	Inf	1.96042e-08	4.44752e-07	up	BMPR1A	MIMAT0004948
hsa-miR-885-3p	Inf	1.96042e-08	4.44752e-07	up	NEFL	MIMAT0004948
hsa-miR-885-3p	Inf	1.96042e-08	4.44752e-07	up	CGGBP1	MIMAT0004948
hsa-miR-885-3p	Inf	1.96042e-08	4.44752e-07	up	TSHZ2	MIMAT0004948
hsa-miR-885-3p	Inf	1.96042e-08	4.44752e-07	up	CD164L2	MIMAT0004948
hsa-miR-885-3p	Inf	1.96042e-08	4.44752e-07	up	KIAA0930	MIMAT0004948
hsa-miR-885-3p	Inf	1.96042e-08	4.44752e-07	up	SLC1A4	MIMAT0004948
hsa-miR-885-3p	Inf	1.96042e-08	4.44752e-07	up	PSMF1	MIMAT0004948
hsa-miR-885-3p	Inf	1.96042e-08	4.44752e-07	up	SLC26A9	MIMAT0004948
hsa-miR-885-3p	Inf	1.96042e-08	4.44752e-07	up	RNF8	MIMAT0004948
hsa-miR-885-3p	Inf	1.96042e-08	4.44752e-07	up	SYDE1	MIMAT0004948
hsa-miR-885-3p	Inf	1.96042e-08	4.44752e-07	up	HMGB3	MIMAT0004948
hsa-miR-885-3p	Inf	1.96042e-08	4.44752e-07	up	GNAI2	MIMAT0004948
hsa-miR-885-3p	Inf	1.96042e-08	4.44752e-07	up	C17orf100	MIMAT0004948
hsa-miR-885-3p	Inf	1.96042e-08	4.44752e-07	up	TEAD1	MIMAT0004948
hsa-miR-885-3p	Inf	1.96042e-08	4.44752e-07	up	SMG6	MIMAT0004948
hsa-miR-885-3p	Inf	1.96042e-08	4.44752e-07	up	HECTD3	MIMAT0004948
hsa-miR-885-3p	Inf	1.96042e-08	4.44752e-07	up	ZCCHC17	MIMAT0004948
hsa-miR-885-3p	Inf	1.96042e-08	4.44752e-07	up	XRN1	MIMAT0004948
hsa-miR-885-3p	Inf	1.96042e-08	4.44752e-07	up	CSNK1D	MIMAT0004948
hsa-miR-885-3p	Inf	1.96042e-08	4.44752e-07	up	NR2C2	MIMAT0004948
hsa-miR-885-3p	Inf	1.96042e-08	4.44752e-07	up	COG5	MIMAT0004948
hsa-miR-885-3p	Inf	1.96042e-08	4.44752e-07	up	C5orf13	MIMAT0004948
hsa-miR-885-3p	Inf	1.96042e-08	4.44752e-07	up	ZNRF2	MIMAT0004948
hsa-miR-885-3p	Inf	1.96042e-08	4.44752e-07	up	IVD	MIMAT0004948
hsa-miR-885-3p	Inf	1.96042e-08	4.44752e-07	up	NAV1	MIMAT0004948
hsa-miR-885-3p	Inf	1.96042e-08	4.44752e-07	up	SHISA9	MIMAT0004948
hsa-miR-885-3p	Inf	1.96042e-08	4.44752e-07	up	DNAJB12	MIMAT0004948
hsa-miR-885-3p	Inf	1.96042e-08	4.44752e-07	up	SENP5	MIMAT0004948
hsa-miR-885-3p	Inf	1.96042e-08	4.44752e-07	up	KSR2	MIMAT0004948
hsa-miR-885-3p	Inf	1.96042e-08	4.44752e-07	up	SHB	MIMAT0004948
hsa-miR-885-3p	Inf	1.96042e-08	4.44752e-07	up	SLC39A13	MIMAT0004948
hsa-miR-885-3p	Inf	1.96042e-08	4.44752e-07	up	SLC4A4	MIMAT0004948
hsa-miR-885-3p	Inf	1.96042e-08	4.44752e-07	up	MYT1L	MIMAT0004948
hsa-miR-885-3p	Inf	1.96042e-08	4.44752e-07	up	CHD3	MIMAT0004948
hsa-miR-885-3p	Inf	1.96042e-08	4.44752e-07	up	CALN1	MIMAT0004948
hsa-miR-885-3p	Inf	1.96042e-08	4.44752e-07	up	FBXO33	MIMAT0004948
hsa-miR-885-3p	Inf	1.96042e-08	4.44752e-07	up	BCL11B	MIMAT0004948
hsa-miR-885-3p	Inf	1.96042e-08	4.44752e-07	up	MAP2K4	MIMAT0004948
hsa-miR-885-3p	Inf	1.96042e-08	4.44752e-07	up	SPIN1	MIMAT0004948
hsa-miR-885-3p	Inf	1.96042e-08	4.44752e-07	up	C1orf212	MIMAT0004948
hsa-miR-885-3p	Inf	1.96042e-08	4.44752e-07	up	LOC100507203	MIMAT0004948
hsa-miR-885-3p	Inf	1.96042e-08	4.44752e-07	up	SEMA4F	MIMAT0004948
hsa-miR-885-3p	Inf	1.96042e-08	4.44752e-07	up	UBE2O	MIMAT0004948
hsa-miR-885-3p	Inf	1.96042e-08	4.44752e-07	up	IKZF4	MIMAT0004948
hsa-miR-885-3p	Inf	1.96042e-08	4.44752e-07	up	FAM126B	MIMAT0004948
hsa-miR-885-3p	Inf	1.96042e-08	4.44752e-07	up	STRN	MIMAT0004948
hsa-miR-885-3p	Inf	1.96042e-08	4.44752e-07	up	ANKRD50	MIMAT0004948
hsa-miR-885-3p	Inf	1.96042e-08	4.44752e-07	up	PGAP1	MIMAT0004948
hsa-miR-885-3p	Inf	1.96042e-08	4.44752e-07	up	KLHL18	MIMAT0004948
hsa-miR-885-3p	Inf	1.96042e-08	4.44752e-07	up	SLC8A2	MIMAT0004948
hsa-miR-885-3p	Inf	1.96042e-08	4.44752e-07	up	ZADH2	MIMAT0004948
hsa-miR-885-3p	Inf	1.96042e-08	4.44752e-07	up	ELL2	MIMAT0004948
hsa-miR-885-3p	Inf	1.96042e-08	4.44752e-07	up	NT5DC3	MIMAT0004948
hsa-miR-885-3p	Inf	1.96042e-08	4.44752e-07	up	MAPK1IP1L	MIMAT0004948
hsa-miR-885-3p	Inf	1.96042e-08	4.44752e-07	up	POLDIP3	MIMAT0004948
hsa-miR-885-3p	Inf	1.96042e-08	4.44752e-07	up	LPHN1	MIMAT0004948
hsa-miR-885-3p	Inf	1.96042e-08	4.44752e-07	up	MTHFR	MIMAT0004948
hsa-miR-885-3p	Inf	1.96042e-08	4.44752e-07	up	MLEC	MIMAT0004948
hsa-miR-885-3p	Inf	1.96042e-08	4.44752e-07	up	KLHL15	MIMAT0004948
hsa-miR-885-3p	Inf	1.96042e-08	4.44752e-07	up	SCD	MIMAT0004948
hsa-miR-885-3p	Inf	1.96042e-08	4.44752e-07	up	NDOR1	MIMAT0004948
hsa-miR-885-3p	Inf	1.96042e-08	4.44752e-07	up	FMNL3	MIMAT0004948
hsa-miR-885-3p	Inf	1.96042e-08	4.44752e-07	up	EIF4E3	MIMAT0004948
hsa-miR-885-3p	Inf	1.96042e-08	4.44752e-07	up	GFRA1	MIMAT0004948
hsa-miR-885-3p	Inf	1.96042e-08	4.44752e-07	up	ATG13	MIMAT0004948
hsa-miR-4703-5p	Inf	0.000531806	0.00423217	up	MARCKS	MIMAT0019801
hsa-miR-4703-5p	Inf	0.000531806	0.00423217	up	ZNF536	MIMAT0019801
hsa-miR-4703-5p	Inf	0.000531806	0.00423217	up	TGFB2	MIMAT0019801
hsa-miR-4703-5p	Inf	0.000531806	0.00423217	up	RBM24	MIMAT0019801
hsa-miR-4703-5p	Inf	0.000531806	0.00423217	up	SLC35F1	MIMAT0019801
hsa-miR-4703-5p	Inf	0.000531806	0.00423217	up	RASAL2	MIMAT0019801
hsa-miR-4703-5p	Inf	0.000531806	0.00423217	up	PARP8	MIMAT0019801
hsa-miR-4703-5p	Inf	0.000531806	0.00423217	up	PHF13	MIMAT0019801
hsa-miR-4703-5p	Inf	0.000531806	0.00423217	up	PCDHAC2	MIMAT0019801
hsa-miR-4703-5p	Inf	0.000531806	0.00423217	up	PCDHAC1	MIMAT0019801
hsa-miR-4703-5p	Inf	0.000531806	0.00423217	up	PCDHA13	MIMAT0019801
hsa-miR-4703-5p	Inf	0.000531806	0.00423217	up	PCDHA12	MIMAT0019801
hsa-miR-4703-5p	Inf	0.000531806	0.00423217	up	PCDHA11	MIMAT0019801
hsa-miR-4703-5p	Inf	0.000531806	0.00423217	up	PCDHA10	MIMAT0019801
hsa-miR-4703-5p	Inf	0.000531806	0.00423217	up	PCDHA8	MIMAT0019801
hsa-miR-4703-5p	Inf	0.000531806	0.00423217	up	PCDHA7	MIMAT0019801
hsa-miR-4703-5p	Inf	0.000531806	0.00423217	up	PCDHA6	MIMAT0019801
hsa-miR-4703-5p	Inf	0.000531806	0.00423217	up	PCDHA5	MIMAT0019801
hsa-miR-4703-5p	Inf	0.000531806	0.00423217	up	PCDHA4	MIMAT0019801
hsa-miR-4703-5p	Inf	0.000531806	0.00423217	up	PCDHA3	MIMAT0019801
hsa-miR-4703-5p	Inf	0.000531806	0.00423217	up	PCDHA2	MIMAT0019801
hsa-miR-4703-5p	Inf	0.000531806	0.00423217	up	PCDHA1	MIMAT0019801
hsa-miR-4703-5p	Inf	0.000531806	0.00423217	up	TFEC	MIMAT0019801
hsa-miR-4703-5p	Inf	0.000531806	0.00423217	up	DCTN4	MIMAT0019801
hsa-miR-4703-5p	Inf	0.000531806	0.00423217	up	CNN3	MIMAT0019801
hsa-miR-4703-5p	Inf	0.000531806	0.00423217	up	TCF21	MIMAT0019801
hsa-miR-4703-5p	Inf	0.000531806	0.00423217	up	CLIC4	MIMAT0019801
hsa-miR-4703-5p	Inf	0.000531806	0.00423217	up	KCNJ12	MIMAT0019801
hsa-miR-4703-5p	Inf	0.000531806	0.00423217	up	AGAP2	MIMAT0019801
hsa-miR-4703-5p	Inf	0.000531806	0.00423217	up	GRIA3	MIMAT0019801
hsa-miR-4703-5p	Inf	0.000531806	0.00423217	up	CPEB4	MIMAT0019801
hsa-miR-4703-5p	Inf	0.000531806	0.00423217	up	SERBP1	MIMAT0019801
hsa-miR-4703-5p	Inf	0.000531806	0.00423217	up	VAPA	MIMAT0019801
hsa-miR-4703-5p	Inf	0.000531806	0.00423217	up	YTHDC1	MIMAT0019801
hsa-miR-4703-5p	Inf	0.000531806	0.00423217	up	ARHGAP17	MIMAT0019801
hsa-miR-4703-5p	Inf	0.000531806	0.00423217	up	CPEB2	MIMAT0019801
hsa-miR-4703-5p	Inf	0.000531806	0.00423217	up	YAP1	MIMAT0019801
hsa-miR-4703-5p	Inf	0.000531806	0.00423217	up	RASSF8	MIMAT0019801
hsa-miR-4703-5p	Inf	0.000531806	0.00423217	up	JPH3	MIMAT0019801
hsa-miR-4703-5p	Inf	0.000531806	0.00423217	up	ENAH	MIMAT0019801
hsa-miR-4703-5p	Inf	0.000531806	0.00423217	up	HNRNPD	MIMAT0019801
hsa-miR-4703-5p	Inf	0.000531806	0.00423217	up	DTNA	MIMAT0019801
hsa-miR-4703-5p	Inf	0.000531806	0.00423217	up	UBR3	MIMAT0019801
hsa-miR-4703-5p	Inf	0.000531806	0.00423217	up	FOXP2	MIMAT0019801
hsa-miR-4703-5p	Inf	0.000531806	0.00423217	up	RAB35	MIMAT0019801
hsa-miR-4703-5p	Inf	0.000531806	0.00423217	up	HNRNPA1	MIMAT0019801
hsa-miR-4703-5p	Inf	0.000531806	0.00423217	up	ZC3H12D	MIMAT0019801
hsa-miR-4703-5p	Inf	0.000531806	0.00423217	up	ROBO2	MIMAT0019801
hsa-miR-4703-5p	Inf	0.000531806	0.00423217	up	ZFX	MIMAT0019801
hsa-miR-4703-5p	Inf	0.000531806	0.00423217	up	ATPBD4	MIMAT0019801
hsa-miR-4703-5p	Inf	0.000531806	0.00423217	up	SOX6	MIMAT0019801
hsa-miR-4703-5p	Inf	0.000531806	0.00423217	up	NR1D2	MIMAT0019801
hsa-miR-4703-5p	Inf	0.000531806	0.00423217	up	MGLL	MIMAT0019801
hsa-miR-4703-5p	Inf	0.000531806	0.00423217	up	STX3	MIMAT0019801
hsa-miR-4703-5p	Inf	0.000531806	0.00423217	up	RAB11A	MIMAT0019801
hsa-miR-4703-5p	Inf	0.000531806	0.00423217	up	PATZ1	MIMAT0019801
hsa-miR-4703-5p	Inf	0.000531806	0.00423217	up	ZFHX4	MIMAT0019801
hsa-miR-4703-5p	Inf	0.000531806	0.00423217	up	ATP2B1	MIMAT0019801
hsa-miR-4703-5p	Inf	0.000531806	0.00423217	up	SMAD5	MIMAT0019801
hsa-miR-4703-5p	Inf	0.000531806	0.00423217	up	ZNF275	MIMAT0019801
hsa-miR-4703-5p	Inf	0.000531806	0.00423217	up	RBM12B	MIMAT0019801
hsa-miR-4703-5p	Inf	0.000531806	0.00423217	up	RGS7BP	MIMAT0019801
hsa-miR-4703-5p	Inf	0.000531806	0.00423217	up	TET3	MIMAT0019801
hsa-miR-4703-5p	Inf	0.000531806	0.00423217	up	CYP26B1	MIMAT0019801
hsa-miR-4703-5p	Inf	0.000531806	0.00423217	up	UBN1	MIMAT0019801
hsa-miR-4703-5p	Inf	0.000531806	0.00423217	up	ZFAND5	MIMAT0019801
hsa-miR-4703-5p	Inf	0.000531806	0.00423217	up	COPS2	MIMAT0019801
hsa-miR-4703-5p	Inf	0.000531806	0.00423217	up	SLC23A2	MIMAT0019801
hsa-miR-4703-5p	Inf	0.000531806	0.00423217	up	TRPS1	MIMAT0019801
hsa-miR-4703-5p	Inf	0.000531806	0.00423217	up	FAM178A	MIMAT0019801
hsa-miR-4703-5p	Inf	0.000531806	0.00423217	up	EIF4H	MIMAT0019801
hsa-miR-4703-5p	Inf	0.000531806	0.00423217	up	YTHDF3	MIMAT0019801
hsa-miR-516b-5p	Inf	0.000999983	0.00745086	up	APOLD1	MIMAT0002859
hsa-miR-516b-5p	Inf	0.000999983	0.00745086	up	TOX3	MIMAT0002859
hsa-miR-516b-5p	Inf	0.000999983	0.00745086	up	RIC3	MIMAT0002859
hsa-miR-516b-5p	Inf	0.000999983	0.00745086	up	PKP2	MIMAT0002859
hsa-miR-516b-5p	Inf	0.000999983	0.00745086	up	RBM18	MIMAT0002859
hsa-miR-516b-5p	Inf	0.000999983	0.00745086	up	PIK3R5	MIMAT0002859
hsa-miR-516b-5p	Inf	0.000999983	0.00745086	up	TPCN1	MIMAT0002859
hsa-miR-516b-5p	Inf	0.000999983	0.00745086	up	GALNT10	MIMAT0002859
hsa-miR-516b-5p	Inf	0.000999983	0.00745086	up	PIP5K1A	MIMAT0002859
hsa-miR-516b-5p	Inf	0.000999983	0.00745086	up	BCDIN3D	MIMAT0002859
hsa-miR-516b-5p	Inf	0.000999983	0.00745086	up	PARS2	MIMAT0002859
hsa-miR-516b-5p	Inf	0.000999983	0.00745086	up	DERL2	MIMAT0002859
hsa-miR-516b-5p	Inf	0.000999983	0.00745086	up	SUMO2	MIMAT0002859
hsa-miR-516b-5p	Inf	0.000999983	0.00745086	up	VGLL2	MIMAT0002859
hsa-miR-516b-5p	Inf	0.000999983	0.00745086	up	TSPAN33	MIMAT0002859
hsa-miR-516b-5p	Inf	0.000999983	0.00745086	up	ADCY2	MIMAT0002859
hsa-miR-516b-5p	Inf	0.000999983	0.00745086	up	OLFML1	MIMAT0002859
hsa-miR-516b-5p	Inf	0.000999983	0.00745086	up	MAP7D1	MIMAT0002859
hsa-miR-516b-5p	Inf	0.000999983	0.00745086	up	CBL	MIMAT0002859
hsa-miR-516b-5p	Inf	0.000999983	0.00745086	up	IL1RN	MIMAT0002859
hsa-miR-516b-5p	Inf	0.000999983	0.00745086	up	LEMD2	MIMAT0002859
hsa-miR-516b-5p	Inf	0.000999983	0.00745086	up	WDR52	MIMAT0002859
hsa-miR-516b-5p	Inf	0.000999983	0.00745086	up	RLIM	MIMAT0002859
hsa-miR-516b-5p	Inf	0.000999983	0.00745086	up	TMEM183B	MIMAT0002859
hsa-miR-516b-5p	Inf	0.000999983	0.00745086	up	COPS2	MIMAT0002859
hsa-miR-516b-5p	Inf	0.000999983	0.00745086	up	CHAF1B	MIMAT0002859
hsa-miR-516b-5p	Inf	0.000999983	0.00745086	up	ZFP14	MIMAT0002859
hsa-miR-516b-5p	Inf	0.000999983	0.00745086	up	MAP4K4	MIMAT0002859
hsa-miR-516b-5p	Inf	0.000999983	0.00745086	up	C10orf55	MIMAT0002859
hsa-miR-516b-5p	Inf	0.000999983	0.00745086	up	WARS	MIMAT0002859
hsa-miR-516b-5p	Inf	0.000999983	0.00745086	up	NPEPPS	MIMAT0002859
hsa-miR-516b-5p	Inf	0.000999983	0.00745086	up	FAM107A	MIMAT0002859
hsa-miR-516b-5p	Inf	0.000999983	0.00745086	up	CD109	MIMAT0002859
hsa-miR-516b-5p	Inf	0.000999983	0.00745086	up	SYT9	MIMAT0002859
hsa-miR-516b-5p	Inf	0.000999983	0.00745086	up	B3GAT3	MIMAT0002859
hsa-miR-516b-5p	Inf	0.000999983	0.00745086	up	EGR1	MIMAT0002859
hsa-miR-516b-5p	Inf	0.000999983	0.00745086	up	POP4	MIMAT0002859
hsa-miR-516b-5p	Inf	0.000999983	0.00745086	up	BGLAP	MIMAT0002859
hsa-miR-516b-5p	Inf	0.000999983	0.00745086	up	EDA	MIMAT0002859
hsa-miR-516b-5p	Inf	0.000999983	0.00745086	up	GRIA2	MIMAT0002859
hsa-miR-516b-5p	Inf	0.000999983	0.00745086	up	SH3PXD2A	MIMAT0002859
hsa-miR-516b-5p	Inf	0.000999983	0.00745086	up	EGLN3	MIMAT0002859
hsa-miR-516b-5p	Inf	0.000999983	0.00745086	up	C1orf70	MIMAT0002859
hsa-miR-516b-5p	Inf	0.000999983	0.00745086	up	DPP10	MIMAT0002859
hsa-miR-516b-5p	Inf	0.000999983	0.00745086	up	C9orf117	MIMAT0002859
hsa-miR-516b-5p	Inf	0.000999983	0.00745086	up	STK17A	MIMAT0002859
hsa-miR-516b-5p	Inf	0.000999983	0.00745086	up	SASH1	MIMAT0002859
hsa-miR-516b-5p	Inf	0.000999983	0.00745086	up	GPR111	MIMAT0002859
hsa-miR-516b-5p	Inf	0.000999983	0.00745086	up	SUN2	MIMAT0002859
hsa-miR-516b-5p	Inf	0.000999983	0.00745086	up	C1orf68	MIMAT0002859
hsa-miR-516b-5p	Inf	0.000999983	0.00745086	up	RMND5A	MIMAT0002859
hsa-miR-516b-5p	Inf	0.000999983	0.00745086	up	PLIN5	MIMAT0002859
hsa-miR-516b-5p	Inf	0.000999983	0.00745086	up	GABRB2	MIMAT0002859
hsa-miR-516b-5p	Inf	0.000999983	0.00745086	up	GIN1	MIMAT0002859
hsa-miR-516b-5p	Inf	0.000999983	0.00745086	up	GJB7	MIMAT0002859
hsa-miR-516b-5p	Inf	0.000999983	0.00745086	up	TMEM53	MIMAT0002859
hsa-miR-516b-5p	Inf	0.000999983	0.00745086	up	KRT2	MIMAT0002859
hsa-miR-516b-5p	Inf	0.000999983	0.00745086	up	C1orf21	MIMAT0002859
hsa-miR-516b-5p	Inf	0.000999983	0.00745086	up	RWDD2A	MIMAT0002859
hsa-miR-516b-5p	Inf	0.000999983	0.00745086	up	KIAA0182	MIMAT0002859
hsa-miR-516b-5p	Inf	0.000999983	0.00745086	up	GATA4	MIMAT0002859
hsa-miR-516b-5p	Inf	0.000999983	0.00745086	up	DHCR24	MIMAT0002859
hsa-miR-516b-5p	Inf	0.000999983	0.00745086	up	PGAP3	MIMAT0002859
hsa-miR-516b-5p	Inf	0.000999983	0.00745086	up	DNAJC25	MIMAT0002859
hsa-miR-516b-5p	Inf	0.000999983	0.00745086	up	HIPK2	MIMAT0002859
hsa-miR-516b-5p	Inf	0.000999983	0.00745086	up	KCNJ14	MIMAT0002859
hsa-miR-516b-5p	Inf	0.000999983	0.00745086	up	SLC9A1	MIMAT0002859
hsa-miR-516b-5p	Inf	0.000999983	0.00745086	up	SCARB2	MIMAT0002859
hsa-miR-516b-5p	Inf	0.000999983	0.00745086	up	FAM115C	MIMAT0002859
hsa-miR-516b-5p	Inf	0.000999983	0.00745086	up	KIF4A	MIMAT0002859
hsa-miR-516b-5p	Inf	0.000999983	0.00745086	up	ADAMTS5	MIMAT0002859
hsa-miR-516b-5p	Inf	0.000999983	0.00745086	up	STAG3L4	MIMAT0002859
hsa-miR-516b-5p	Inf	0.000999983	0.00745086	up	CCNG1	MIMAT0002859
hsa-miR-516b-5p	Inf	0.000999983	0.00745086	up	TMEM183A	MIMAT0002859
hsa-miR-516b-5p	Inf	0.000999983	0.00745086	up	AAK1	MIMAT0002859
hsa-miR-516b-5p	Inf	0.000999983	0.00745086	up	SLC44A1	MIMAT0002859
hsa-miR-516b-5p	Inf	0.000999983	0.00745086	up	FNBP4	MIMAT0002859
hsa-miR-516b-5p	Inf	0.000999983	0.00745086	up	CACNA1I	MIMAT0002859
hsa-miR-516b-5p	Inf	0.000999983	0.00745086	up	SYNGR4	MIMAT0002859
hsa-miR-516b-5p	Inf	0.000999983	0.00745086	up	KIAA1045	MIMAT0002859
hsa-miR-516b-5p	Inf	0.000999983	0.00745086	up	SNX22	MIMAT0002859
hsa-miR-516b-5p	Inf	0.000999983	0.00745086	up	ZNFX1	MIMAT0002859
hsa-miR-516b-5p	Inf	0.000999983	0.00745086	up	YARS2	MIMAT0002859
hsa-miR-516b-5p	Inf	0.000999983	0.00745086	up	THEM4	MIMAT0002859
hsa-miR-516b-5p	Inf	0.000999983	0.00745086	up	EP300	MIMAT0002859
hsa-miR-516b-5p	Inf	0.000999983	0.00745086	up	NFRKB	MIMAT0002859
hsa-miR-516b-5p	Inf	0.000999983	0.00745086	up	NIT1	MIMAT0002859
hsa-miR-516b-5p	Inf	0.000999983	0.00745086	up	NPTXR	MIMAT0002859
hsa-miR-516b-5p	Inf	0.000999983	0.00745086	up	FNBP1	MIMAT0002859
hsa-miR-516b-5p	Inf	0.000999983	0.00745086	up	GRIA4	MIMAT0002859
hsa-miR-516b-5p	Inf	0.000999983	0.00745086	up	ZMYND10	MIMAT0002859
hsa-miR-516b-5p	Inf	0.000999983	0.00745086	up	PADI2	MIMAT0002859
hsa-miR-516b-5p	Inf	0.000999983	0.00745086	up	ITGA9	MIMAT0002859
hsa-miR-516b-5p	Inf	0.000999983	0.00745086	up	KITLG	MIMAT0002859
hsa-miR-516b-5p	Inf	0.000999983	0.00745086	up	MPZ	MIMAT0002859
hsa-miR-516b-5p	Inf	0.000999983	0.00745086	up	TSC22D3	MIMAT0002859
hsa-miR-516b-5p	Inf	0.000999983	0.00745086	up	FECH	MIMAT0002859
hsa-miR-516b-5p	Inf	0.000999983	0.00745086	up	ZNF396	MIMAT0002859
hsa-miR-516b-5p	Inf	0.000999983	0.00745086	up	TTC9	MIMAT0002859
hsa-miR-516b-5p	Inf	0.000999983	0.00745086	up	ZFAND5	MIMAT0002859
hsa-miR-516b-5p	Inf	0.000999983	0.00745086	up	MYCL1	MIMAT0002859
hsa-miR-516b-5p	Inf	0.000999983	0.00745086	up	ZBTB7C	MIMAT0002859
hsa-miR-516b-5p	Inf	0.000999983	0.00745086	up	FOXO3	MIMAT0002859
hsa-miR-516b-5p	Inf	0.000999983	0.00745086	up	DLGAP2	MIMAT0002859
hsa-miR-516b-5p	Inf	0.000999983	0.00745086	up	LIN28B	MIMAT0002859
hsa-miR-516b-5p	Inf	0.000999983	0.00745086	up	VIPAR	MIMAT0002859
hsa-miR-516b-5p	Inf	0.000999983	0.00745086	up	RYBP	MIMAT0002859
hsa-miR-516b-5p	Inf	0.000999983	0.00745086	up	SPATA5	MIMAT0002859
hsa-miR-516b-5p	Inf	0.000999983	0.00745086	up	LPHN3	MIMAT0002859
hsa-miR-516b-5p	Inf	0.000999983	0.00745086	up	PCDH18	MIMAT0002859
hsa-miR-516b-5p	Inf	0.000999983	0.00745086	up	ADRB3	MIMAT0002859
hsa-miR-516b-5p	Inf	0.000999983	0.00745086	up	CLDN23	MIMAT0002859
hsa-miR-516b-5p	Inf	0.000999983	0.00745086	up	CAB39	MIMAT0002859
hsa-miR-516b-5p	Inf	0.000999983	0.00745086	up	CTCF	MIMAT0002859
hsa-miR-516b-5p	Inf	0.000999983	0.00745086	up	KCNE3	MIMAT0002859
hsa-miR-516b-5p	Inf	0.000999983	0.00745086	up	FCGRT	MIMAT0002859
hsa-miR-516b-5p	Inf	0.000999983	0.00745086	up	SLC2A4	MIMAT0002859
hsa-miR-516b-5p	Inf	0.000999983	0.00745086	up	GRIP2	MIMAT0002859
hsa-miR-516b-5p	Inf	0.000999983	0.00745086	up	GNPDA1	MIMAT0002859
hsa-miR-516b-5p	Inf	0.000999983	0.00745086	up	ID3	MIMAT0002859
hsa-miR-516b-5p	Inf	0.000999983	0.00745086	up	USP24	MIMAT0002859
hsa-miR-516b-5p	Inf	0.000999983	0.00745086	up	SAMD12	MIMAT0002859
hsa-miR-516b-5p	Inf	0.000999983	0.00745086	up	RBM47	MIMAT0002859
hsa-miR-516b-5p	Inf	0.000999983	0.00745086	up	PPP2R3A	MIMAT0002859
hsa-miR-516b-5p	Inf	0.000999983	0.00745086	up	NRP2	MIMAT0002859
hsa-miR-516b-5p	Inf	0.000999983	0.00745086	up	ITIH5	MIMAT0002859
hsa-miR-516b-5p	Inf	0.000999983	0.00745086	up	HRH1	MIMAT0002859
hsa-miR-516b-5p	Inf	0.000999983	0.00745086	up	42068	MIMAT0002859
hsa-miR-516b-5p	Inf	0.000999983	0.00745086	up	SEC61A1	MIMAT0002859
hsa-miR-516b-5p	Inf	0.000999983	0.00745086	up	HS6ST3	MIMAT0002859
hsa-miR-516b-5p	Inf	0.000999983	0.00745086	up	STX11	MIMAT0002859
hsa-miR-516b-5p	Inf	0.000999983	0.00745086	up	FNDC5	MIMAT0002859
hsa-miR-516b-5p	Inf	0.000999983	0.00745086	up	ZDHHC20	MIMAT0002859
hsa-miR-516b-5p	Inf	0.000999983	0.00745086	up	SORBS1	MIMAT0002859
hsa-miR-516b-5p	Inf	0.000999983	0.00745086	up	ZFP106	MIMAT0002859
hsa-miR-516b-5p	Inf	0.000999983	0.00745086	up	EVI5	MIMAT0002859
hsa-miR-516b-5p	Inf	0.000999983	0.00745086	up	TNFSF13	MIMAT0002859
hsa-miR-516b-5p	Inf	0.000999983	0.00745086	up	LZTFL1	MIMAT0002859
hsa-miR-516b-5p	Inf	0.000999983	0.00745086	up	TNFSF12-TNFSF13	MIMAT0002859
hsa-miR-516b-5p	Inf	0.000999983	0.00745086	up	CAMTA2	MIMAT0002859
hsa-miR-516b-5p	Inf	0.000999983	0.00745086	up	ITPRIP	MIMAT0002859
hsa-miR-516b-5p	Inf	0.000999983	0.00745086	up	VTI1A	MIMAT0002859
hsa-miR-516b-5p	Inf	0.000999983	0.00745086	up	PMP22	MIMAT0002859
hsa-miR-516b-5p	Inf	0.000999983	0.00745086	up	FGD6	MIMAT0002859
hsa-miR-516b-5p	Inf	0.000999983	0.00745086	up	EIF2S1	MIMAT0002859
hsa-miR-516b-5p	Inf	0.000999983	0.00745086	up	OXSR1	MIMAT0002859
hsa-miR-516b-5p	Inf	0.000999983	0.00745086	up	FOSL2	MIMAT0002859
hsa-miR-516b-5p	Inf	0.000999983	0.00745086	up	BACH2	MIMAT0002859
hsa-miR-516b-5p	Inf	0.000999983	0.00745086	up	HRASLS5	MIMAT0002859
hsa-miR-516b-5p	Inf	0.000999983	0.00745086	up	TMEM158	MIMAT0002859
hsa-miR-516b-5p	Inf	0.000999983	0.00745086	up	MEIS1	MIMAT0002859
hsa-miR-516b-5p	Inf	0.000999983	0.00745086	up	SRGAP3	MIMAT0002859
hsa-miR-516b-5p	Inf	0.000999983	0.00745086	up	MYLK3	MIMAT0002859
hsa-miR-516b-5p	Inf	0.000999983	0.00745086	up	MAZ	MIMAT0002859
hsa-miR-516b-5p	Inf	0.000999983	0.00745086	up	ADCY5	MIMAT0002859
hsa-miR-516b-5p	Inf	0.000999983	0.00745086	up	AUTS2	MIMAT0002859
hsa-miR-516b-5p	Inf	0.000999983	0.00745086	up	KRT85	MIMAT0002859
hsa-miR-516b-5p	Inf	0.000999983	0.00745086	up	OLA1	MIMAT0002859
hsa-miR-516b-5p	Inf	0.000999983	0.00745086	up	AKAP2	MIMAT0002859
hsa-miR-516b-5p	Inf	0.000999983	0.00745086	up	PALM2-AKAP2	MIMAT0002859
hsa-miR-516b-5p	Inf	0.000999983	0.00745086	up	TMEM233	MIMAT0002859
hsa-miR-516b-5p	Inf	0.000999983	0.00745086	up	SMARCC1	MIMAT0002859
hsa-miR-516b-5p	Inf	0.000999983	0.00745086	up	C3orf19	MIMAT0002859
hsa-miR-516b-5p	Inf	0.000999983	0.00745086	up	RAP1B	MIMAT0002859
hsa-miR-516b-5p	Inf	0.000999983	0.00745086	up	SLC16A2	MIMAT0002859
hsa-miR-516b-5p	Inf	0.000999983	0.00745086	up	ZNF654	MIMAT0002859
hsa-miR-516b-5p	Inf	0.000999983	0.00745086	up	MRPS25	MIMAT0002859
hsa-miR-516b-5p	Inf	0.000999983	0.00745086	up	ZYX	MIMAT0002859
hsa-miR-516b-5p	Inf	0.000999983	0.00745086	up	CSNK2A1	MIMAT0002859
hsa-miR-516b-5p	Inf	0.000999983	0.00745086	up	TSPYL6	MIMAT0002859
hsa-miR-516b-5p	Inf	0.000999983	0.00745086	up	ANP32E	MIMAT0002859
hsa-miR-516b-5p	Inf	0.000999983	0.00745086	up	HLCS	MIMAT0002859
hsa-miR-516b-5p	Inf	0.000999983	0.00745086	up	TM9SF3	MIMAT0002859
hsa-miR-516b-5p	Inf	0.000999983	0.00745086	up	TMEM115	MIMAT0002859
hsa-miR-516b-5p	Inf	0.000999983	0.00745086	up	FGF1	MIMAT0002859
hsa-miR-516b-5p	Inf	0.000999983	0.00745086	up	DGKG	MIMAT0002859
hsa-miR-516b-5p	Inf	0.000999983	0.00745086	up	HCFC1	MIMAT0002859
hsa-miR-516b-5p	Inf	0.000999983	0.00745086	up	SYT6	MIMAT0002859
hsa-miR-516b-5p	Inf	0.000999983	0.00745086	up	MIER3	MIMAT0002859
hsa-miR-516b-5p	Inf	0.000999983	0.00745086	up	CDK6	MIMAT0002859
hsa-miR-516b-5p	Inf	0.000999983	0.00745086	up	CSNK1G1	MIMAT0002859
hsa-miR-516b-5p	Inf	0.000999983	0.00745086	up	ZNF805	MIMAT0002859
hsa-miR-516b-5p	Inf	0.000999983	0.00745086	up	NLN	MIMAT0002859
hsa-miR-516b-5p	Inf	0.000999983	0.00745086	up	ADPRH	MIMAT0002859
hsa-miR-516b-5p	Inf	0.000999983	0.00745086	up	FAM19A5	MIMAT0002859
hsa-miR-516b-5p	Inf	0.000999983	0.00745086	up	STAT3	MIMAT0002859
hsa-miR-516b-5p	Inf	0.000999983	0.00745086	up	VAMP5	MIMAT0002859
hsa-miR-516b-5p	Inf	0.000999983	0.00745086	up	TBL1XR1	MIMAT0002859
hsa-miR-516b-5p	Inf	0.000999983	0.00745086	up	SLA	MIMAT0002859
hsa-miR-516b-5p	Inf	0.000999983	0.00745086	up	PTPRT	MIMAT0002859
hsa-miR-516b-5p	Inf	0.000999983	0.00745086	up	ABI2	MIMAT0002859
hsa-miR-516b-5p	Inf	0.000999983	0.00745086	up	GIT1	MIMAT0002859
hsa-miR-516b-5p	Inf	0.000999983	0.00745086	up	TMOD2	MIMAT0002859
hsa-miR-516b-5p	Inf	0.000999983	0.00745086	up	ETS1	MIMAT0002859
hsa-miR-516b-5p	Inf	0.000999983	0.00745086	up	ZNF606	MIMAT0002859
hsa-miR-516b-5p	Inf	0.000999983	0.00745086	up	FRAS1	MIMAT0002859
hsa-miR-516b-5p	Inf	0.000999983	0.00745086	up	SOX6	MIMAT0002859
hsa-miR-516b-5p	Inf	0.000999983	0.00745086	up	MXD3	MIMAT0002859
hsa-miR-516b-5p	Inf	0.000999983	0.00745086	up	POLR3D	MIMAT0002859
hsa-miR-516b-5p	Inf	0.000999983	0.00745086	up	MED17	MIMAT0002859
hsa-miR-516b-5p	Inf	0.000999983	0.00745086	up	ING3	MIMAT0002859
hsa-miR-516b-5p	Inf	0.000999983	0.00745086	up	CXCL14	MIMAT0002859
hsa-miR-516b-5p	Inf	0.000999983	0.00745086	up	RBMS3	MIMAT0002859
hsa-miR-516b-5p	Inf	0.000999983	0.00745086	up	FAM8A1	MIMAT0002859
hsa-miR-516b-5p	Inf	0.000999983	0.00745086	up	PBOV1	MIMAT0002859
hsa-miR-516b-5p	Inf	0.000999983	0.00745086	up	SLC26A9	MIMAT0002859
hsa-miR-516b-5p	Inf	0.000999983	0.00745086	up	TTC39C	MIMAT0002859
hsa-miR-516b-5p	Inf	0.000999983	0.00745086	up	MON2	MIMAT0002859
hsa-miR-516b-5p	Inf	0.000999983	0.00745086	up	CSRNP3	MIMAT0002859
hsa-miR-516b-5p	Inf	0.000999983	0.00745086	up	C2orf69	MIMAT0002859
hsa-miR-516b-5p	Inf	0.000999983	0.00745086	up	FOXD2	MIMAT0002859
hsa-miR-516b-5p	Inf	0.000999983	0.00745086	up	RBM4	MIMAT0002859
hsa-miR-516b-5p	Inf	0.000999983	0.00745086	up	LRRC59	MIMAT0002859
hsa-miR-516b-5p	Inf	0.000999983	0.00745086	up	SLC39A14	MIMAT0002859
hsa-miR-516b-5p	Inf	0.000999983	0.00745086	up	C17orf85	MIMAT0002859
hsa-miR-516b-5p	Inf	0.000999983	0.00745086	up	PTPN14	MIMAT0002859
hsa-miR-516b-5p	Inf	0.000999983	0.00745086	up	HEG1	MIMAT0002859
hsa-miR-516b-5p	Inf	0.000999983	0.00745086	up	METTL8	MIMAT0002859
hsa-miR-516b-5p	Inf	0.000999983	0.00745086	up	NFAT5	MIMAT0002859
hsa-miR-516b-5p	Inf	0.000999983	0.00745086	up	CTPS2	MIMAT0002859
hsa-miR-516b-5p	Inf	0.000999983	0.00745086	up	TWF1	MIMAT0002859
hsa-miR-516b-5p	Inf	0.000999983	0.00745086	up	FZD4	MIMAT0002859
hsa-miR-516b-5p	Inf	0.000999983	0.00745086	up	RNF114	MIMAT0002859
hsa-miR-516b-5p	Inf	0.000999983	0.00745086	up	MIPOL1	MIMAT0002859
hsa-miR-516b-5p	Inf	0.000999983	0.00745086	up	ABHD10	MIMAT0002859
hsa-miR-516b-5p	Inf	0.000999983	0.00745086	up	GDPD1	MIMAT0002859
hsa-miR-516b-5p	Inf	0.000999983	0.00745086	up	PAQR8	MIMAT0002859
hsa-miR-516b-5p	Inf	0.000999983	0.00745086	up	CABLES1	MIMAT0002859
hsa-miR-516b-5p	Inf	0.000999983	0.00745086	up	NAA25	MIMAT0002859
hsa-miR-516b-5p	Inf	0.000999983	0.00745086	up	SZT2	MIMAT0002859
hsa-miR-516b-5p	Inf	0.000999983	0.00745086	up	HYAL1	MIMAT0002859
hsa-miR-516b-5p	Inf	0.000999983	0.00745086	up	HOXD9	MIMAT0002859
hsa-miR-516b-5p	Inf	0.000999983	0.00745086	up	RALGAPB	MIMAT0002859
hsa-miR-516b-5p	Inf	0.000999983	0.00745086	up	FMOD	MIMAT0002859
hsa-miR-516b-5p	Inf	0.000999983	0.00745086	up	TMEM196	MIMAT0002859
hsa-miR-516b-5p	Inf	0.000999983	0.00745086	up	PTMS	MIMAT0002859
hsa-miR-516b-5p	Inf	0.000999983	0.00745086	up	SMG5	MIMAT0002859
hsa-miR-516b-5p	Inf	0.000999983	0.00745086	up	RGAG4	MIMAT0002859
hsa-miR-516b-5p	Inf	0.000999983	0.00745086	up	LHX6	MIMAT0002859
hsa-miR-516b-5p	Inf	0.000999983	0.00745086	up	RGS7BP	MIMAT0002859
hsa-miR-516b-5p	Inf	0.000999983	0.00745086	up	UPF1	MIMAT0002859
hsa-miR-516b-5p	Inf	0.000999983	0.00745086	up	PRDM10	MIMAT0002859
hsa-miR-516b-5p	Inf	0.000999983	0.00745086	up	SYP	MIMAT0002859
hsa-miR-516b-5p	Inf	0.000999983	0.00745086	up	C3orf70	MIMAT0002859
hsa-miR-516b-5p	Inf	0.000999983	0.00745086	up	CPEB2	MIMAT0002859
hsa-miR-516b-5p	Inf	0.000999983	0.00745086	up	KLHL12	MIMAT0002859
hsa-miR-516b-5p	Inf	0.000999983	0.00745086	up	MFI2	MIMAT0002859
hsa-miR-516b-5p	Inf	0.000999983	0.00745086	up	ALPL	MIMAT0002859
hsa-miR-516b-5p	Inf	0.000999983	0.00745086	up	ZNF862	MIMAT0002859
hsa-miR-516b-5p	Inf	0.000999983	0.00745086	up	CPM	MIMAT0002859
hsa-miR-516b-5p	Inf	0.000999983	0.00745086	up	C17orf81	MIMAT0002859
hsa-miR-516b-5p	Inf	0.000999983	0.00745086	up	PRDM12	MIMAT0002859
hsa-miR-516b-5p	Inf	0.000999983	0.00745086	up	AGAP3	MIMAT0002859
hsa-miR-516b-5p	Inf	0.000999983	0.00745086	up	ZBTB43	MIMAT0002859
hsa-miR-516b-5p	Inf	0.000999983	0.00745086	up	NEFM	MIMAT0002859
hsa-miR-516b-5p	Inf	0.000999983	0.00745086	up	TFDP2	MIMAT0002859
hsa-miR-516b-5p	Inf	0.000999983	0.00745086	up	SLC30A4	MIMAT0002859
hsa-miR-516b-5p	Inf	0.000999983	0.00745086	up	KLHDC7B	MIMAT0002859
hsa-miR-516b-5p	Inf	0.000999983	0.00745086	up	KAT6A	MIMAT0002859
hsa-miR-516b-5p	Inf	0.000999983	0.00745086	up	LAMP3	MIMAT0002859
hsa-miR-516b-5p	Inf	0.000999983	0.00745086	up	CALN1	MIMAT0002859
hsa-miR-516b-5p	Inf	0.000999983	0.00745086	up	SLC2A1	MIMAT0002859
hsa-miR-516b-5p	Inf	0.000999983	0.00745086	up	SEC63	MIMAT0002859
hsa-miR-516b-5p	Inf	0.000999983	0.00745086	up	UPP2	MIMAT0002859
hsa-miR-516b-5p	Inf	0.000999983	0.00745086	up	UBE2Q1	MIMAT0002859
hsa-miR-516b-5p	Inf	0.000999983	0.00745086	up	OLR1	MIMAT0002859
hsa-miR-516b-5p	Inf	0.000999983	0.00745086	up	CPD	MIMAT0002859
hsa-miR-516b-5p	Inf	0.000999983	0.00745086	up	WDR37	MIMAT0002859
hsa-miR-516b-5p	Inf	0.000999983	0.00745086	up	PCDHGC3	MIMAT0002859
hsa-miR-516b-5p	Inf	0.000999983	0.00745086	up	PCDHGB4	MIMAT0002859
hsa-miR-516b-5p	Inf	0.000999983	0.00745086	up	PCDHGA8	MIMAT0002859
hsa-miR-516b-5p	Inf	0.000999983	0.00745086	up	PCDHGA12	MIMAT0002859
hsa-miR-516b-5p	Inf	0.000999983	0.00745086	up	PCDHGC5	MIMAT0002859
hsa-miR-516b-5p	Inf	0.000999983	0.00745086	up	PCDHGC4	MIMAT0002859
hsa-miR-516b-5p	Inf	0.000999983	0.00745086	up	PCDHGB7	MIMAT0002859
hsa-miR-516b-5p	Inf	0.000999983	0.00745086	up	PCDHGB6	MIMAT0002859
hsa-miR-516b-5p	Inf	0.000999983	0.00745086	up	PCDHGB5	MIMAT0002859
hsa-miR-516b-5p	Inf	0.000999983	0.00745086	up	PCDHGB3	MIMAT0002859
hsa-miR-516b-5p	Inf	0.000999983	0.00745086	up	PCDHGB2	MIMAT0002859
hsa-miR-516b-5p	Inf	0.000999983	0.00745086	up	PCDHGB1	MIMAT0002859
hsa-miR-516b-5p	Inf	0.000999983	0.00745086	up	PCDHGA11	MIMAT0002859
hsa-miR-516b-5p	Inf	0.000999983	0.00745086	up	PCDHGA10	MIMAT0002859
hsa-miR-516b-5p	Inf	0.000999983	0.00745086	up	PCDHGA9	MIMAT0002859
hsa-miR-516b-5p	Inf	0.000999983	0.00745086	up	PCDHGA7	MIMAT0002859
hsa-miR-516b-5p	Inf	0.000999983	0.00745086	up	PCDHGA6	MIMAT0002859
hsa-miR-516b-5p	Inf	0.000999983	0.00745086	up	PCDHGA5	MIMAT0002859
hsa-miR-516b-5p	Inf	0.000999983	0.00745086	up	PCDHGA4	MIMAT0002859
hsa-miR-516b-5p	Inf	0.000999983	0.00745086	up	PCDHGA3	MIMAT0002859
hsa-miR-516b-5p	Inf	0.000999983	0.00745086	up	PCDHGA2	MIMAT0002859
hsa-miR-516b-5p	Inf	0.000999983	0.00745086	up	PCDHGA1	MIMAT0002859
hsa-miR-516b-5p	Inf	0.000999983	0.00745086	up	KIAA1522	MIMAT0002859
hsa-miR-516b-5p	Inf	0.000999983	0.00745086	up	CAPN12	MIMAT0002859
hsa-miR-516b-5p	Inf	0.000999983	0.00745086	up	TIMM50	MIMAT0002859
hsa-miR-516b-5p	Inf	0.000999983	0.00745086	up	CENPO	MIMAT0002859
hsa-miR-516b-5p	Inf	0.000999983	0.00745086	up	ZC3H4	MIMAT0002859
hsa-miR-516b-5p	Inf	0.000999983	0.00745086	up	MXD4	MIMAT0002859
hsa-miR-516b-5p	Inf	0.000999983	0.00745086	up	NUCKS1	MIMAT0002859
hsa-miR-516b-5p	Inf	0.000999983	0.00745086	up	LOC388630	MIMAT0002859
hsa-miR-516b-5p	Inf	0.000999983	0.00745086	up	THAP5	MIMAT0002859
hsa-miR-516b-5p	Inf	0.000999983	0.00745086	up	RAD23B	MIMAT0002859
hsa-miR-516b-5p	Inf	0.000999983	0.00745086	up	SLC2A12	MIMAT0002859
hsa-miR-516b-5p	Inf	0.000999983	0.00745086	up	LRRTM3	MIMAT0002859
hsa-miR-516b-5p	Inf	0.000999983	0.00745086	up	DLX4	MIMAT0002859
hsa-miR-516b-5p	Inf	0.000999983	0.00745086	up	RNF150	MIMAT0002859
hsa-miR-516b-5p	Inf	0.000999983	0.00745086	up	SNAP29	MIMAT0002859
hsa-miR-516b-5p	Inf	0.000999983	0.00745086	up	FRMD4A	MIMAT0002859
hsa-miR-516b-5p	Inf	0.000999983	0.00745086	up	TMEM64	MIMAT0002859
hsa-miR-516b-5p	Inf	0.000999983	0.00745086	up	CNOT2	MIMAT0002859
hsa-miR-516b-5p	Inf	0.000999983	0.00745086	up	IPO7	MIMAT0002859
hsa-miR-516b-5p	Inf	0.000999983	0.00745086	up	FOSB	MIMAT0002859
hsa-miR-516b-5p	Inf	0.000999983	0.00745086	up	FOXN3	MIMAT0002859
hsa-miR-516b-5p	Inf	0.000999983	0.00745086	up	ENAH	MIMAT0002859
hsa-miR-516b-5p	Inf	0.000999983	0.00745086	up	FAM155B	MIMAT0002859
hsa-miR-516b-5p	Inf	0.000999983	0.00745086	up	PTCH1	MIMAT0002859
hsa-miR-516b-5p	Inf	0.000999983	0.00745086	up	KIF1B	MIMAT0002859
hsa-miR-516b-5p	Inf	0.000999983	0.00745086	up	NYX	MIMAT0002859
hsa-miR-516b-5p	Inf	0.000999983	0.00745086	up	RAB3B	MIMAT0002859
hsa-miR-516b-5p	Inf	0.000999983	0.00745086	up	RABGEF1	MIMAT0002859
hsa-miR-516b-5p	Inf	0.000999983	0.00745086	up	AGAP2	MIMAT0002859
hsa-miR-516b-5p	Inf	0.000999983	0.00745086	up	MYADM	MIMAT0002859
hsa-miR-516b-5p	Inf	0.000999983	0.00745086	up	CLMN	MIMAT0002859
hsa-miR-516b-5p	Inf	0.000999983	0.00745086	up	SH3TC2	MIMAT0002859
hsa-miR-516b-5p	Inf	0.000999983	0.00745086	up	NDUFA4	MIMAT0002859
hsa-miR-516b-5p	Inf	0.000999983	0.00745086	up	YOD1	MIMAT0002859
hsa-miR-516b-5p	Inf	0.000999983	0.00745086	up	TAPT1	MIMAT0002859
hsa-miR-516b-5p	Inf	0.000999983	0.00745086	up	PPP1R11	MIMAT0002859
hsa-miR-516b-5p	Inf	0.000999983	0.00745086	up	SUFU	MIMAT0002859
hsa-miR-516b-5p	Inf	0.000999983	0.00745086	up	LRFN4	MIMAT0002859
hsa-miR-516b-5p	Inf	0.000999983	0.00745086	up	CRY2	MIMAT0002859
hsa-miR-516b-5p	Inf	0.000999983	0.00745086	up	HMGXB4	MIMAT0002859
hsa-miR-516b-5p	Inf	0.000999983	0.00745086	up	TNFSF4	MIMAT0002859
hsa-miR-516b-5p	Inf	0.000999983	0.00745086	up	PARVA	MIMAT0002859
hsa-miR-516b-5p	Inf	0.000999983	0.00745086	up	ACVR2B	MIMAT0002859
hsa-miR-516b-5p	Inf	0.000999983	0.00745086	up	ARL3	MIMAT0002859
hsa-miR-516b-5p	Inf	0.000999983	0.00745086	up	DDX3X	MIMAT0002859
hsa-miR-516b-5p	Inf	0.000999983	0.00745086	up	BBS4	MIMAT0002859
hsa-miR-516b-5p	Inf	0.000999983	0.00745086	up	RIMS4	MIMAT0002859
hsa-miR-516b-5p	Inf	0.000999983	0.00745086	up	SPIB	MIMAT0002859
hsa-miR-516b-5p	Inf	0.000999983	0.00745086	up	KIAA0930	MIMAT0002859
hsa-miR-516b-5p	Inf	0.000999983	0.00745086	up	BACH1	MIMAT0002859
hsa-miR-516b-5p	Inf	0.000999983	0.00745086	up	SMYD5	MIMAT0002859
hsa-miR-516b-5p	Inf	0.000999983	0.00745086	up	CNNM3	MIMAT0002859
hsa-miR-516b-5p	Inf	0.000999983	0.00745086	up	NGFR	MIMAT0002859
hsa-miR-516b-5p	Inf	0.000999983	0.00745086	up	CLCN5	MIMAT0002859
hsa-miR-516b-5p	Inf	0.000999983	0.00745086	up	KCNN3	MIMAT0002859
hsa-miR-516b-5p	Inf	0.000999983	0.00745086	up	ATM	MIMAT0002859
hsa-miR-516b-5p	Inf	0.000999983	0.00745086	up	NT5DC3	MIMAT0002859
hsa-miR-516b-5p	Inf	0.000999983	0.00745086	up	KANK2	MIMAT0002859
hsa-miR-516b-5p	Inf	0.000999983	0.00745086	up	ULK2	MIMAT0002859
hsa-miR-516b-5p	Inf	0.000999983	0.00745086	up	BCL7A	MIMAT0002859
hsa-miR-516b-5p	Inf	0.000999983	0.00745086	up	SLC46A1	MIMAT0002859
hsa-miR-516b-5p	Inf	0.000999983	0.00745086	up	CHURC1	MIMAT0002859
hsa-miR-516b-5p	Inf	0.000999983	0.00745086	up	SYNRG	MIMAT0002859
hsa-miR-516b-5p	Inf	0.000999983	0.00745086	up	TRAF1	MIMAT0002859
hsa-miR-516b-5p	Inf	0.000999983	0.00745086	up	CAPN5	MIMAT0002859
hsa-miR-516b-5p	Inf	0.000999983	0.00745086	up	IQSEC1	MIMAT0002859
hsa-miR-516b-5p	Inf	0.000999983	0.00745086	up	CELF2	MIMAT0002859
hsa-miR-516b-5p	Inf	0.000999983	0.00745086	up	TEN1	MIMAT0002859
hsa-miR-516b-5p	Inf	0.000999983	0.00745086	up	AEBP2	MIMAT0002859
hsa-miR-516b-5p	Inf	0.000999983	0.00745086	up	RTN4R	MIMAT0002859
hsa-miR-516b-5p	Inf	0.000999983	0.00745086	up	NFIB	MIMAT0002859
hsa-miR-516b-5p	Inf	0.000999983	0.00745086	up	GATAD2B	MIMAT0002859
hsa-miR-516b-5p	Inf	0.000999983	0.00745086	up	FXR1	MIMAT0002859
hsa-miR-516b-5p	Inf	0.000999983	0.00745086	up	TMBIM6	MIMAT0002859
hsa-miR-516b-5p	Inf	0.000999983	0.00745086	up	GDAP1	MIMAT0002859
hsa-miR-516b-5p	Inf	0.000999983	0.00745086	up	APLNR	MIMAT0002859
hsa-miR-516b-5p	Inf	0.000999983	0.00745086	up	GLT25D2	MIMAT0002859
hsa-miR-516b-5p	Inf	0.000999983	0.00745086	up	ABL2	MIMAT0002859
hsa-miR-516b-5p	Inf	0.000999983	0.00745086	up	VSTM4	MIMAT0002859
hsa-miR-516b-5p	Inf	0.000999983	0.00745086	up	GPRIN3	MIMAT0002859
hsa-miR-516b-5p	Inf	0.000999983	0.00745086	up	SYT13	MIMAT0002859
hsa-miR-516b-5p	Inf	0.000999983	0.00745086	up	DLG4	MIMAT0002859
hsa-miR-516b-5p	Inf	0.000999983	0.00745086	up	NFATC4	MIMAT0002859
hsa-miR-516b-5p	Inf	0.000999983	0.00745086	up	NUFIP2	MIMAT0002859
hsa-miR-516b-5p	Inf	0.000999983	0.00745086	up	POU2F2	MIMAT0002859
hsa-miR-516b-5p	Inf	0.000999983	0.00745086	up	SDC3	MIMAT0002859
hsa-miR-516b-5p	Inf	0.000999983	0.00745086	up	SYT7	MIMAT0002859
hsa-miR-516b-5p	Inf	0.000999983	0.00745086	up	ICA1L	MIMAT0002859
hsa-miR-516b-5p	Inf	0.000999983	0.00745086	up	PPARGC1B	MIMAT0002859
hsa-miR-516b-5p	Inf	0.000999983	0.00745086	up	RANBP10	MIMAT0002859
hsa-miR-516b-5p	Inf	0.000999983	0.00745086	up	ONECUT2	MIMAT0002859
hsa-miR-516b-5p	Inf	0.000999983	0.00745086	up	PYDC1	MIMAT0002859
hsa-miR-516b-5p	Inf	0.000999983	0.00745086	up	EFNB3	MIMAT0002859
hsa-miR-516b-5p	Inf	0.000999983	0.00745086	up	NPR3	MIMAT0002859
hsa-miR-516b-5p	Inf	0.000999983	0.00745086	up	RAP2B	MIMAT0002859
hsa-miR-516b-5p	Inf	0.000999983	0.00745086	up	ARHGEF12	MIMAT0002859
hsa-miR-516b-5p	Inf	0.000999983	0.00745086	up	RAB22A	MIMAT0002859
hsa-miR-516b-5p	Inf	0.000999983	0.00745086	up	FMNL3	MIMAT0002859
hsa-miR-516b-5p	Inf	0.000999983	0.00745086	up	ZER1	MIMAT0002859
hsa-miR-516b-5p	Inf	0.000999983	0.00745086	up	TMEM120B	MIMAT0002859
hsa-miR-516b-5p	Inf	0.000999983	0.00745086	up	CAMKK1	MIMAT0002859
hsa-miR-516b-5p	Inf	0.000999983	0.00745086	up	MEGF11	MIMAT0002859
hsa-miR-516b-5p	Inf	0.000999983	0.00745086	up	PURB	MIMAT0002859
hsa-miR-516b-5p	Inf	0.000999983	0.00745086	up	TP63	MIMAT0002859
hsa-miR-516b-5p	Inf	0.000999983	0.00745086	up	HMGA2	MIMAT0002859
hsa-miR-516b-5p	Inf	0.000999983	0.00745086	up	RAPGEF5	MIMAT0002859
hsa-miR-516b-5p	Inf	0.000999983	0.00745086	up	CTIF	MIMAT0002859
hsa-miR-516b-5p	Inf	0.000999983	0.00745086	up	IQCE	MIMAT0002859
hsa-miR-516b-5p	Inf	0.000999983	0.00745086	up	DSEL	MIMAT0002859
hsa-miR-516b-5p	Inf	0.000999983	0.00745086	up	KIAA2022	MIMAT0002859
hsa-miR-516b-5p	Inf	0.000999983	0.00745086	up	C2orf71	MIMAT0002859
hsa-miR-516b-5p	Inf	0.000999983	0.00745086	up	CREBZF	MIMAT0002859
hsa-miR-516b-5p	Inf	0.000999983	0.00745086	up	GJC1	MIMAT0002859
hsa-miR-516b-5p	Inf	0.000999983	0.00745086	up	KIAA0355	MIMAT0002859
hsa-miR-516b-5p	Inf	0.000999983	0.00745086	up	ADARB2	MIMAT0002859
hsa-miR-516b-5p	Inf	0.000999983	0.00745086	up	CD28	MIMAT0002859
hsa-miR-516b-5p	Inf	0.000999983	0.00745086	up	GDNF	MIMAT0002859
hsa-miR-516b-5p	Inf	0.000999983	0.00745086	up	ADAM12	MIMAT0002859
hsa-miR-516b-5p	Inf	0.000999983	0.00745086	up	ZC3H7B	MIMAT0002859
hsa-miR-516b-5p	Inf	0.000999983	0.00745086	up	MIER1	MIMAT0002859
hsa-miR-516b-5p	Inf	0.000999983	0.00745086	up	FAM84A	MIMAT0002859
hsa-miR-516b-5p	Inf	0.000999983	0.00745086	up	LOC646851	MIMAT0002859
hsa-miR-516b-5p	Inf	0.000999983	0.00745086	up	MRPS14	MIMAT0002859
hsa-miR-516b-5p	Inf	0.000999983	0.00745086	up	TSEN34	MIMAT0002859
hsa-miR-516b-5p	Inf	0.000999983	0.00745086	up	MEIR5	MIMAT0002859
hsa-miR-516b-5p	Inf	0.000999983	0.00745086	up	NPNT	MIMAT0002859
hsa-miR-507	Inf	0.000803197	0.00607393	up	PRKCE	MIMAT0002879
hsa-miR-507	Inf	0.000803197	0.00607393	up	ADAM17	MIMAT0002879
hsa-miR-507	Inf	0.000803197	0.00607393	up	SCN1A	MIMAT0002879
hsa-miR-507	Inf	0.000803197	0.00607393	up	PPHLN1	MIMAT0002879
hsa-miR-507	Inf	0.000803197	0.00607393	up	GGNBP2	MIMAT0002879
hsa-miR-507	Inf	0.000803197	0.00607393	up	PLXDC1	MIMAT0002879
hsa-miR-507	Inf	0.000803197	0.00607393	up	USP47	MIMAT0002879
hsa-miR-507	Inf	0.000803197	0.00607393	up	RPS6KB1	MIMAT0002879
hsa-miR-507	Inf	0.000803197	0.00607393	up	PDE6C	MIMAT0002879
hsa-miR-507	Inf	0.000803197	0.00607393	up	SCN3A	MIMAT0002879
hsa-miR-507	Inf	0.000803197	0.00607393	up	EIF2C3	MIMAT0002879
hsa-miR-507	Inf	0.000803197	0.00607393	up	NELL2	MIMAT0002879
hsa-miR-507	Inf	0.000803197	0.00607393	up	KIAA1456	MIMAT0002879
hsa-miR-507	Inf	0.000803197	0.00607393	up	KIAA2022	MIMAT0002879
hsa-miR-507	Inf	0.000803197	0.00607393	up	MS4A13	MIMAT0002879
hsa-miR-507	Inf	0.000803197	0.00607393	up	SYT11	MIMAT0002879
hsa-miR-507	Inf	0.000803197	0.00607393	up	KIAA1239	MIMAT0002879
hsa-miR-507	Inf	0.000803197	0.00607393	up	CNTNAP3B	MIMAT0002879
hsa-miR-507	Inf	0.000803197	0.00607393	up	BHLHE41	MIMAT0002879
hsa-miR-507	Inf	0.000803197	0.00607393	up	FLT1	MIMAT0002879
hsa-miR-507	Inf	0.000803197	0.00607393	up	RBMS3	MIMAT0002879
hsa-miR-507	Inf	0.000803197	0.00607393	up	ZBTB5	MIMAT0002879
hsa-miR-507	Inf	0.000803197	0.00607393	up	CBX4	MIMAT0002879
hsa-miR-507	Inf	0.000803197	0.00607393	up	MOBKL1A	MIMAT0002879
hsa-miR-507	Inf	0.000803197	0.00607393	up	ERAS	MIMAT0002879
hsa-miR-507	Inf	0.000803197	0.00607393	up	GRP	MIMAT0002879
hsa-miR-507	Inf	0.000803197	0.00607393	up	KIAA0753	MIMAT0002879
hsa-miR-507	Inf	0.000803197	0.00607393	up	SP3	MIMAT0002879
hsa-miR-507	Inf	0.000803197	0.00607393	up	TMEM57	MIMAT0002879
hsa-miR-507	Inf	0.000803197	0.00607393	up	XRCC4	MIMAT0002879
hsa-miR-507	Inf	0.000803197	0.00607393	up	REV3L	MIMAT0002879
hsa-miR-507	Inf	0.000803197	0.00607393	up	MDGA2	MIMAT0002879
hsa-miR-507	Inf	0.000803197	0.00607393	up	MARK3	MIMAT0002879
hsa-miR-507	Inf	0.000803197	0.00607393	up	CXorf38	MIMAT0002879
hsa-miR-507	Inf	0.000803197	0.00607393	up	ATXN7	MIMAT0002879
hsa-miR-507	Inf	0.000803197	0.00607393	up	KIAA1430	MIMAT0002879
hsa-miR-507	Inf	0.000803197	0.00607393	up	RFX7	MIMAT0002879
hsa-miR-507	Inf	0.000803197	0.00607393	up	SLC25A3	MIMAT0002879
hsa-miR-507	Inf	0.000803197	0.00607393	up	ST8SIA1	MIMAT0002879
hsa-miR-507	Inf	0.000803197	0.00607393	up	TP53I11	MIMAT0002879
hsa-miR-507	Inf	0.000803197	0.00607393	up	DLC1	MIMAT0002879
hsa-miR-507	Inf	0.000803197	0.00607393	up	EIF5	MIMAT0002879
hsa-miR-507	Inf	0.000803197	0.00607393	up	SHMT1	MIMAT0002879
hsa-miR-507	Inf	0.000803197	0.00607393	up	CSTF2T	MIMAT0002879
hsa-miR-507	Inf	0.000803197	0.00607393	up	C2orf74	MIMAT0002879
hsa-miR-507	Inf	0.000803197	0.00607393	up	EDIL3	MIMAT0002879
hsa-miR-507	Inf	0.000803197	0.00607393	up	CNKSR2	MIMAT0002879
hsa-miR-507	Inf	0.000803197	0.00607393	up	CDKN1C	MIMAT0002879
hsa-miR-507	Inf	0.000803197	0.00607393	up	MEAF6	MIMAT0002879
hsa-miR-507	Inf	0.000803197	0.00607393	up	RIMS2	MIMAT0002879
hsa-miR-507	Inf	0.000803197	0.00607393	up	GRIK2	MIMAT0002879
hsa-miR-507	Inf	0.000803197	0.00607393	up	ATP1B1	MIMAT0002879
hsa-miR-507	Inf	0.000803197	0.00607393	up	MEIS1	MIMAT0002879
hsa-miR-507	Inf	0.000803197	0.00607393	up	FAM43A	MIMAT0002879
hsa-miR-507	Inf	0.000803197	0.00607393	up	FLJ36031	MIMAT0002879
hsa-miR-507	Inf	0.000803197	0.00607393	up	ATRN	MIMAT0002879
hsa-miR-507	Inf	0.000803197	0.00607393	up	PCDH19	MIMAT0002879
hsa-miR-507	Inf	0.000803197	0.00607393	up	SGMS1	MIMAT0002879
hsa-miR-507	Inf	0.000803197	0.00607393	up	RUNX1	MIMAT0002879
hsa-miR-507	Inf	0.000803197	0.00607393	up	LPGAT1	MIMAT0002879
hsa-miR-507	Inf	0.000803197	0.00607393	up	LHX8	MIMAT0002879
hsa-miR-507	Inf	0.000803197	0.00607393	up	TSPYL4	MIMAT0002879
hsa-miR-507	Inf	0.000803197	0.00607393	up	OSBPL9	MIMAT0002879
hsa-miR-507	Inf	0.000803197	0.00607393	up	RAB22A	MIMAT0002879
hsa-miR-507	Inf	0.000803197	0.00607393	up	ESRRG	MIMAT0002879
hsa-miR-507	Inf	0.000803197	0.00607393	up	KCNJ3	MIMAT0002879
hsa-miR-507	Inf	0.000803197	0.00607393	up	UNKL	MIMAT0002879
hsa-miR-507	Inf	0.000803197	0.00607393	up	RAB12	MIMAT0002879
hsa-miR-507	Inf	0.000803197	0.00607393	up	PCMTD2	MIMAT0002879
hsa-miR-507	Inf	0.000803197	0.00607393	up	PLXNC1	MIMAT0002879
hsa-miR-507	Inf	0.000803197	0.00607393	up	CNTNAP3	MIMAT0002879
hsa-miR-507	Inf	0.000803197	0.00607393	up	ZPLD1	MIMAT0002879
hsa-miR-507	Inf	0.000803197	0.00607393	up	CHODL	MIMAT0002879
hsa-miR-507	Inf	0.000803197	0.00607393	up	ANO4	MIMAT0002879
hsa-miR-507	Inf	0.000803197	0.00607393	up	FAN1	MIMAT0002879
hsa-miR-507	Inf	0.000803197	0.00607393	up	NDFIP1	MIMAT0002879
hsa-miR-507	Inf	0.000803197	0.00607393	up	TRIM63	MIMAT0002879
hsa-miR-507	Inf	0.000803197	0.00607393	up	WWP1	MIMAT0002879
hsa-miR-507	Inf	0.000803197	0.00607393	up	CDC42EP3	MIMAT0002879
hsa-miR-507	Inf	0.000803197	0.00607393	up	FERMT1	MIMAT0002879
hsa-miR-507	Inf	0.000803197	0.00607393	up	XPO4	MIMAT0002879
hsa-miR-507	Inf	0.000803197	0.00607393	up	BRWD3	MIMAT0002879
hsa-miR-507	Inf	0.000803197	0.00607393	up	ANK2	MIMAT0002879
hsa-miR-507	Inf	0.000803197	0.00607393	up	ZSWIM6	MIMAT0002879
hsa-miR-507	Inf	0.000803197	0.00607393	up	CLCN4	MIMAT0002879
hsa-miR-507	Inf	0.000803197	0.00607393	up	SP4	MIMAT0002879
hsa-miR-507	Inf	0.000803197	0.00607393	up	PCBP2	MIMAT0002879
hsa-miR-507	Inf	0.000803197	0.00607393	up	UNC13A	MIMAT0002879
hsa-miR-507	Inf	0.000803197	0.00607393	up	LIMS1	MIMAT0002879
hsa-miR-507	Inf	0.000803197	0.00607393	up	DLL1	MIMAT0002879
hsa-miR-507	Inf	0.000803197	0.00607393	up	CCNT2	MIMAT0002879
hsa-miR-507	Inf	0.000803197	0.00607393	up	CTNNA2	MIMAT0002879
hsa-miR-507	Inf	0.000803197	0.00607393	up	MED13L	MIMAT0002879
hsa-miR-507	Inf	0.000803197	0.00607393	up	CERK	MIMAT0002879
hsa-miR-507	Inf	0.000803197	0.00607393	up	PAPSS2	MIMAT0002879
hsa-miR-507	Inf	0.000803197	0.00607393	up	TIA1	MIMAT0002879
hsa-miR-507	Inf	0.000803197	0.00607393	up	ADAMTS17	MIMAT0002879
hsa-miR-507	Inf	0.000803197	0.00607393	up	WWC3	MIMAT0002879
hsa-miR-507	Inf	0.000803197	0.00607393	up	SCOC	MIMAT0002879
hsa-miR-507	Inf	0.000803197	0.00607393	up	BCL7A	MIMAT0002879
hsa-miR-507	Inf	0.000803197	0.00607393	up	SNX27	MIMAT0002879
hsa-miR-507	Inf	0.000803197	0.00607393	up	CXorf1	MIMAT0002879
hsa-miR-507	Inf	0.000803197	0.00607393	up	HMGB1	MIMAT0002879
hsa-miR-507	Inf	0.000803197	0.00607393	up	SEMA6D	MIMAT0002879
hsa-miR-507	Inf	0.000803197	0.00607393	up	TADA3	MIMAT0002879
hsa-miR-507	Inf	0.000803197	0.00607393	up	MTDH	MIMAT0002879
hsa-miR-507	Inf	0.000803197	0.00607393	up	DYRK1A	MIMAT0002879
hsa-miR-507	Inf	0.000803197	0.00607393	up	DAZL	MIMAT0002879
hsa-miR-507	Inf	0.000803197	0.00607393	up	RAPH1	MIMAT0002879
hsa-miR-507	Inf	0.000803197	0.00607393	up	METTL10	MIMAT0002879
hsa-miR-507	Inf	0.000803197	0.00607393	up	SLC4A7	MIMAT0002879
hsa-miR-507	Inf	0.000803197	0.00607393	up	SECISBP2L	MIMAT0002879
hsa-miR-507	Inf	0.000803197	0.00607393	up	SACM1L	MIMAT0002879
hsa-miR-507	Inf	0.000803197	0.00607393	up	SLITRK4	MIMAT0002879
hsa-miR-507	Inf	0.000803197	0.00607393	up	LEF1	MIMAT0002879
hsa-miR-507	Inf	0.000803197	0.00607393	up	KPNA1	MIMAT0002879
hsa-miR-507	Inf	0.000803197	0.00607393	up	CNOT6L	MIMAT0002879
hsa-miR-507	Inf	0.000803197	0.00607393	up	T	MIMAT0002879
hsa-miR-507	Inf	0.000803197	0.00607393	up	NEUROD1	MIMAT0002879
hsa-miR-507	Inf	0.000803197	0.00607393	up	UNC13C	MIMAT0002879
hsa-miR-507	Inf	0.000803197	0.00607393	up	PARP16	MIMAT0002879
hsa-miR-507	Inf	0.000803197	0.00607393	up	EMILIN2	MIMAT0002879
hsa-miR-507	Inf	0.000803197	0.00607393	up	DTL	MIMAT0002879
hsa-miR-507	Inf	0.000803197	0.00607393	up	RGMB	MIMAT0002879
hsa-miR-507	Inf	0.000803197	0.00607393	up	CELF1	MIMAT0002879
hsa-miR-507	Inf	0.000803197	0.00607393	up	UBE3A	MIMAT0002879
hsa-miR-507	Inf	0.000803197	0.00607393	up	PNN	MIMAT0002879
hsa-miR-507	Inf	0.000803197	0.00607393	up	KCNB1	MIMAT0002879
hsa-miR-507	Inf	0.000803197	0.00607393	up	EIF2A	MIMAT0002879
hsa-miR-507	Inf	0.000803197	0.00607393	up	TMEM56	MIMAT0002879
hsa-miR-507	Inf	0.000803197	0.00607393	up	GSK3B	MIMAT0002879
hsa-miR-507	Inf	0.000803197	0.00607393	up	AKAP1	MIMAT0002879
hsa-miR-507	Inf	0.000803197	0.00607393	up	IGF1R	MIMAT0002879
hsa-miR-507	Inf	0.000803197	0.00607393	up	ZNF710	MIMAT0002879
hsa-miR-507	Inf	0.000803197	0.00607393	up	KLHL5	MIMAT0002879
hsa-miR-507	Inf	0.000803197	0.00607393	up	ASCL1	MIMAT0002879
hsa-miR-507	Inf	0.000803197	0.00607393	up	COX11	MIMAT0002879
hsa-miR-507	Inf	0.000803197	0.00607393	up	OLFML2B	MIMAT0002879
hsa-miR-507	Inf	0.000803197	0.00607393	up	GDNF	MIMAT0002879
hsa-miR-507	Inf	0.000803197	0.00607393	up	SLC6A6	MIMAT0002879
hsa-miR-507	Inf	0.000803197	0.00607393	up	BMP4	MIMAT0002879
hsa-miR-507	Inf	0.000803197	0.00607393	up	CHD9	MIMAT0002879
hsa-miR-507	Inf	0.000803197	0.00607393	up	CSMD1	MIMAT0002879
hsa-miR-507	Inf	0.000803197	0.00607393	up	XRN1	MIMAT0002879
hsa-miR-507	Inf	0.000803197	0.00607393	up	MTUS2	MIMAT0002879
hsa-miR-507	Inf	0.000803197	0.00607393	up	DDX19A	MIMAT0002879
hsa-miR-507	Inf	0.000803197	0.00607393	up	DSCAM	MIMAT0002879
hsa-miR-507	Inf	0.000803197	0.00607393	up	ELK4	MIMAT0002879
hsa-miR-507	Inf	0.000803197	0.00607393	up	SAP30L	MIMAT0002879
hsa-miR-507	Inf	0.000803197	0.00607393	up	HOOK3	MIMAT0002879
hsa-miR-507	Inf	0.000803197	0.00607393	up	TAOK1	MIMAT0002879
hsa-miR-507	Inf	0.000803197	0.00607393	up	MEF2A	MIMAT0002879
hsa-miR-507	Inf	0.000803197	0.00607393	up	CNBP	MIMAT0002879
hsa-miR-507	Inf	0.000803197	0.00607393	up	RAB21	MIMAT0002879
hsa-miR-507	Inf	0.000803197	0.00607393	up	SLC36A1	MIMAT0002879
hsa-miR-507	Inf	0.000803197	0.00607393	up	BICD2	MIMAT0002879
hsa-miR-507	Inf	0.000803197	0.00607393	up	ZC3H4	MIMAT0002879
hsa-miR-507	Inf	0.000803197	0.00607393	up	ETS1	MIMAT0002879
hsa-miR-507	Inf	0.000803197	0.00607393	up	MED26	MIMAT0002879
hsa-miR-507	Inf	0.000803197	0.00607393	up	ZIC1	MIMAT0002879
hsa-miR-507	Inf	0.000803197	0.00607393	up	WDR26	MIMAT0002879
hsa-miR-507	Inf	0.000803197	0.00607393	up	BAGE3	MIMAT0002879
hsa-miR-507	Inf	0.000803197	0.00607393	up	BAGE2	MIMAT0002879
hsa-miR-507	Inf	0.000803197	0.00607393	up	CAMSAP1	MIMAT0002879
hsa-miR-507	Inf	0.000803197	0.00607393	up	OAZ1	MIMAT0002879
hsa-miR-507	Inf	0.000803197	0.00607393	up	ELAVL4	MIMAT0002879
hsa-miR-507	Inf	0.000803197	0.00607393	up	CS	MIMAT0002879
hsa-miR-507	Inf	0.000803197	0.00607393	up	ZFY	MIMAT0002879
hsa-miR-507	Inf	0.000803197	0.00607393	up	PABPC1	MIMAT0002879
hsa-miR-507	Inf	0.000803197	0.00607393	up	SGCD	MIMAT0002879
hsa-miR-507	Inf	0.000803197	0.00607393	up	PDS5A	MIMAT0002879
hsa-miR-507	Inf	0.000803197	0.00607393	up	CCDC6	MIMAT0002879
hsa-miR-507	Inf	0.000803197	0.00607393	up	PPFIA2	MIMAT0002879
hsa-miR-507	Inf	0.000803197	0.00607393	up	UBR1	MIMAT0002879
hsa-miR-507	Inf	0.000803197	0.00607393	up	SOCS2	MIMAT0002879
hsa-miR-507	Inf	0.000803197	0.00607393	up	PCDH17	MIMAT0002879
hsa-miR-507	Inf	0.000803197	0.00607393	up	TEAD1	MIMAT0002879
hsa-miR-507	Inf	0.000803197	0.00607393	up	NLGN4X	MIMAT0002879
hsa-miR-507	Inf	0.000803197	0.00607393	up	UNK	MIMAT0002879
hsa-miR-507	Inf	0.000803197	0.00607393	up	RBPMS2	MIMAT0002879
hsa-miR-507	Inf	0.000803197	0.00607393	up	MBNL1	MIMAT0002879
hsa-miR-507	Inf	0.000803197	0.00607393	up	BEND4	MIMAT0002879
hsa-miR-507	Inf	0.000803197	0.00607393	up	KIAA0556	MIMAT0002879
hsa-miR-507	Inf	0.000803197	0.00607393	up	BARHL1	MIMAT0002879
hsa-miR-507	Inf	0.000803197	0.00607393	up	RARG	MIMAT0002879
hsa-miR-507	Inf	0.000803197	0.00607393	up	ATP8B2	MIMAT0002879
hsa-miR-507	Inf	0.000803197	0.00607393	up	ISM1	MIMAT0002879
hsa-miR-507	Inf	0.000803197	0.00607393	up	ANGPT2	MIMAT0002879
hsa-miR-507	Inf	0.000803197	0.00607393	up	DLGAP2	MIMAT0002879
hsa-miR-507	Inf	0.000803197	0.00607393	up	FNDC5	MIMAT0002879
hsa-miR-507	Inf	0.000803197	0.00607393	up	C8orf80	MIMAT0002879
hsa-miR-507	Inf	0.000803197	0.00607393	up	FRAT2	MIMAT0002879
hsa-miR-507	Inf	0.000803197	0.00607393	up	KLF13	MIMAT0002879
hsa-miR-507	Inf	0.000803197	0.00607393	up	IMPAD1	MIMAT0002879
hsa-miR-507	Inf	0.000803197	0.00607393	up	PLEKHA8	MIMAT0002879
hsa-miR-507	Inf	0.000803197	0.00607393	up	TAB3	MIMAT0002879
hsa-miR-507	Inf	0.000803197	0.00607393	up	ADAM19	MIMAT0002879
hsa-miR-507	Inf	0.000803197	0.00607393	up	C6orf168	MIMAT0002879
hsa-miR-507	Inf	0.000803197	0.00607393	up	WAPAL	MIMAT0002879
hsa-miR-507	Inf	0.000803197	0.00607393	up	FNDC3B	MIMAT0002879
hsa-miR-507	Inf	0.000803197	0.00607393	up	EFNB2	MIMAT0002879
hsa-miR-507	Inf	0.000803197	0.00607393	up	PAPD5	MIMAT0002879
hsa-miR-507	Inf	0.000803197	0.00607393	up	BAGE5	MIMAT0002879
hsa-miR-507	Inf	0.000803197	0.00607393	up	BAGE4	MIMAT0002879
hsa-miR-507	Inf	0.000803197	0.00607393	up	NR3C2	MIMAT0002879
hsa-miR-507	Inf	0.000803197	0.00607393	up	SOST	MIMAT0002879
hsa-miR-507	Inf	0.000803197	0.00607393	up	ARHGAP28	MIMAT0002879
hsa-miR-507	Inf	0.000803197	0.00607393	up	PRICKLE1	MIMAT0002879
hsa-miR-507	Inf	0.000803197	0.00607393	up	SRSF7	MIMAT0002879
hsa-miR-507	Inf	0.000803197	0.00607393	up	SLBP	MIMAT0002879
hsa-miR-507	Inf	0.000803197	0.00607393	up	USP25	MIMAT0002879
hsa-miR-507	Inf	0.000803197	0.00607393	up	DSE	MIMAT0002879
hsa-miR-507	Inf	0.000803197	0.00607393	up	AHDC1	MIMAT0002879
hsa-miR-507	Inf	0.000803197	0.00607393	up	NFIB	MIMAT0002879
hsa-miR-507	Inf	0.000803197	0.00607393	up	MRPL35	MIMAT0002879
hsa-miR-507	Inf	0.000803197	0.00607393	up	SLC25A25	MIMAT0002879
hsa-miR-507	Inf	0.000803197	0.00607393	up	CALM1	MIMAT0002879
hsa-miR-507	Inf	0.000803197	0.00607393	up	ARL5A	MIMAT0002879
hsa-miR-507	Inf	0.000803197	0.00607393	up	C22orf13	MIMAT0002879
hsa-miR-507	Inf	0.000803197	0.00607393	up	FOXO1	MIMAT0002879
hsa-miR-507	Inf	0.000803197	0.00607393	up	TXNDC15	MIMAT0002879
hsa-miR-507	Inf	0.000803197	0.00607393	up	OXSR1	MIMAT0002879
hsa-miR-507	Inf	0.000803197	0.00607393	up	SIRPA	MIMAT0002879
hsa-miR-507	Inf	0.000803197	0.00607393	up	TUB	MIMAT0002879
hsa-miR-507	Inf	0.000803197	0.00607393	up	GRIP2	MIMAT0002879
hsa-miR-507	Inf	0.000803197	0.00607393	up	ABAT	MIMAT0002879
hsa-miR-507	Inf	0.000803197	0.00607393	up	TCTEX1D4	MIMAT0002879
hsa-miR-507	Inf	0.000803197	0.00607393	up	TET1	MIMAT0002879
hsa-miR-507	Inf	0.000803197	0.00607393	up	FRMD4A	MIMAT0002879
hsa-miR-507	Inf	0.000803197	0.00607393	up	TLL2	MIMAT0002879
hsa-miR-507	Inf	0.000803197	0.00607393	up	BRF2	MIMAT0002879
hsa-miR-507	Inf	0.000803197	0.00607393	up	UBR7	MIMAT0002879
hsa-miR-507	Inf	0.000803197	0.00607393	up	CDHR3	MIMAT0002879
hsa-miR-507	Inf	0.000803197	0.00607393	up	GABBR2	MIMAT0002879
hsa-miR-507	Inf	0.000803197	0.00607393	up	KCNH7	MIMAT0002879
hsa-miR-507	Inf	0.000803197	0.00607393	up	KIAA1024	MIMAT0002879
hsa-miR-507	Inf	0.000803197	0.00607393	up	SCMH1	MIMAT0002879
hsa-miR-507	Inf	0.000803197	0.00607393	up	FYTTD1	MIMAT0002879
hsa-miR-507	Inf	0.000803197	0.00607393	up	SYT7	MIMAT0002879
hsa-miR-507	Inf	0.000803197	0.00607393	up	CREBZF	MIMAT0002879
hsa-miR-507	Inf	0.000803197	0.00607393	up	CACNA1B	MIMAT0002879
hsa-miR-507	Inf	0.000803197	0.00607393	up	CAMK2A	MIMAT0002879
hsa-miR-507	Inf	0.000803197	0.00607393	up	FAM70A	MIMAT0002879
hsa-miR-507	Inf	0.000803197	0.00607393	up	PHF20	MIMAT0002879
hsa-miR-507	Inf	0.000803197	0.00607393	up	AGPAT5	MIMAT0002879
hsa-miR-507	Inf	0.000803197	0.00607393	up	U2SURP	MIMAT0002879
hsa-miR-507	Inf	0.000803197	0.00607393	up	ABCA1	MIMAT0002879
hsa-miR-507	Inf	0.000803197	0.00607393	up	CAPN14	MIMAT0002879
hsa-miR-507	Inf	0.000803197	0.00607393	up	PKHD1	MIMAT0002879
hsa-miR-507	Inf	0.000803197	0.00607393	up	ARHGAP5	MIMAT0002879
hsa-miR-507	Inf	0.000803197	0.00607393	up	PDE4D	MIMAT0002879
hsa-miR-507	Inf	0.000803197	0.00607393	up	AUTS2	MIMAT0002879
hsa-miR-507	Inf	0.000803197	0.00607393	up	ADCY5	MIMAT0002879
hsa-miR-507	Inf	0.000803197	0.00607393	up	KRI1	MIMAT0002879
hsa-miR-507	Inf	0.000803197	0.00607393	up	CXorf23	MIMAT0002879
hsa-miR-507	Inf	0.000803197	0.00607393	up	GPM6A	MIMAT0002879
hsa-miR-507	Inf	0.000803197	0.00607393	up	OLIG2	MIMAT0002879
hsa-miR-507	Inf	0.000803197	0.00607393	up	WAC	MIMAT0002879
hsa-miR-507	Inf	0.000803197	0.00607393	up	YIPF1	MIMAT0002879
hsa-miR-507	Inf	0.000803197	0.00607393	up	DLX2	MIMAT0002879
hsa-miR-507	Inf	0.000803197	0.00607393	up	FAM168B	MIMAT0002879
hsa-miR-507	Inf	0.000803197	0.00607393	up	CCDC140	MIMAT0002879
hsa-miR-507	Inf	0.000803197	0.00607393	up	MIP	MIMAT0002879
hsa-miR-507	Inf	0.000803197	0.00607393	up	TRAPPC8	MIMAT0002879
hsa-miR-507	Inf	0.000803197	0.00607393	up	SLC6A15	MIMAT0002879
hsa-miR-507	Inf	0.000803197	0.00607393	up	AEBP2	MIMAT0002879
hsa-miR-507	Inf	0.000803197	0.00607393	up	MED12L	MIMAT0002879
hsa-miR-507	Inf	0.000803197	0.00607393	up	WDFY3	MIMAT0002879
hsa-miR-507	Inf	0.000803197	0.00607393	up	UBE2A	MIMAT0002879
hsa-miR-507	Inf	0.000803197	0.00607393	up	FAM105B	MIMAT0002879
hsa-miR-507	Inf	0.000803197	0.00607393	up	SEC14L1	MIMAT0002879
hsa-miR-507	Inf	0.000803197	0.00607393	up	ING3	MIMAT0002879
hsa-miR-507	Inf	0.000803197	0.00607393	up	BNC2	MIMAT0002879
hsa-miR-507	Inf	0.000803197	0.00607393	up	FOXO3	MIMAT0002879
hsa-miR-507	Inf	0.000803197	0.00607393	up	TRAF3	MIMAT0002879
hsa-miR-507	Inf	0.000803197	0.00607393	up	XIAP	MIMAT0002879
hsa-miR-507	Inf	0.000803197	0.00607393	up	ST8SIA3	MIMAT0002879
hsa-miR-507	Inf	0.000803197	0.00607393	up	NAA38	MIMAT0002879
hsa-miR-507	Inf	0.000803197	0.00607393	up	HOXC10	MIMAT0002879
hsa-miR-507	Inf	0.000803197	0.00607393	up	GABRB2	MIMAT0002879
hsa-miR-507	Inf	0.000803197	0.00607393	up	SIX3	MIMAT0002879
hsa-miR-507	Inf	0.000803197	0.00607393	up	DCBLD2	MIMAT0002879
hsa-miR-507	Inf	0.000803197	0.00607393	up	NMT2	MIMAT0002879
hsa-miR-507	Inf	0.000803197	0.00607393	up	SOX6	MIMAT0002879
hsa-miR-507	Inf	0.000803197	0.00607393	up	METTL9	MIMAT0002879
hsa-miR-507	Inf	0.000803197	0.00607393	up	RAB2A	MIMAT0002879
hsa-miR-507	Inf	0.000803197	0.00607393	up	NCBP2	MIMAT0002879
hsa-miR-507	Inf	0.000803197	0.00607393	up	UBA6	MIMAT0002879
hsa-miR-507	Inf	0.000803197	0.00607393	up	CLIP4	MIMAT0002879
hsa-miR-507	Inf	0.000803197	0.00607393	up	TMCO7	MIMAT0002879
hsa-miR-507	Inf	0.000803197	0.00607393	up	HNRNPA3	MIMAT0002879
hsa-miR-507	Inf	0.000803197	0.00607393	up	ACVR2B	MIMAT0002879
hsa-miR-507	Inf	0.000803197	0.00607393	up	NFAT5	MIMAT0002879
hsa-miR-507	Inf	0.000803197	0.00607393	up	COPS2	MIMAT0002879
hsa-miR-507	Inf	0.000803197	0.00607393	up	ASB8	MIMAT0002879
hsa-miR-507	Inf	0.000803197	0.00607393	up	TNPO1	MIMAT0002879
hsa-miR-507	Inf	0.000803197	0.00607393	up	ANKRD12	MIMAT0002879
hsa-miR-507	Inf	0.000803197	0.00607393	up	CNIH	MIMAT0002879
hsa-miR-507	Inf	0.000803197	0.00607393	up	EPHA8	MIMAT0002879
hsa-miR-507	Inf	0.000803197	0.00607393	up	DCX	MIMAT0002879
hsa-miR-507	Inf	0.000803197	0.00607393	up	SCAI	MIMAT0002879
hsa-miR-507	Inf	0.000803197	0.00607393	up	PPP1CB	MIMAT0002879
hsa-miR-507	Inf	0.000803197	0.00607393	up	AGPAT3	MIMAT0002879
hsa-miR-507	Inf	0.000803197	0.00607393	up	PTBP1	MIMAT0002879
hsa-miR-507	Inf	0.000803197	0.00607393	up	PAN2	MIMAT0002879
hsa-miR-507	Inf	0.000803197	0.00607393	up	ZBTB46	MIMAT0002879
hsa-miR-507	Inf	0.000803197	0.00607393	up	SELE	MIMAT0002879
hsa-miR-507	Inf	0.000803197	0.00607393	up	STEAP4	MIMAT0002879
hsa-miR-507	Inf	0.000803197	0.00607393	up	ETS2	MIMAT0002879
hsa-miR-507	Inf	0.000803197	0.00607393	up	VAPA	MIMAT0002879
hsa-miR-507	Inf	0.000803197	0.00607393	up	LPP	MIMAT0002879
hsa-miR-507	Inf	0.000803197	0.00607393	up	DCLK1	MIMAT0002879
hsa-miR-507	Inf	0.000803197	0.00607393	up	INO80D	MIMAT0002879
hsa-miR-507	Inf	0.000803197	0.00607393	up	SIKE1	MIMAT0002879
hsa-miR-507	Inf	0.000803197	0.00607393	up	ZNF385C	MIMAT0002879
hsa-miR-507	Inf	0.000803197	0.00607393	up	JAG1	MIMAT0002879
hsa-miR-507	Inf	0.000803197	0.00607393	up	CTBP2	MIMAT0002879
hsa-miR-507	Inf	0.000803197	0.00607393	up	GRB2	MIMAT0002879
hsa-miR-507	Inf	0.000803197	0.00607393	up	GRM4	MIMAT0002879
hsa-miR-507	Inf	0.000803197	0.00607393	up	RPP30	MIMAT0002879
hsa-miR-507	Inf	0.000803197	0.00607393	up	ITSN1	MIMAT0002879
hsa-miR-507	Inf	0.000803197	0.00607393	up	TRHDE	MIMAT0002879
hsa-miR-507	Inf	0.000803197	0.00607393	up	BACH1	MIMAT0002879
hsa-miR-507	Inf	0.000803197	0.00607393	up	RPP14	MIMAT0002879
hsa-miR-507	Inf	0.000803197	0.00607393	up	FOXN3	MIMAT0002879
hsa-miR-507	Inf	0.000803197	0.00607393	up	CALM2	MIMAT0002879
hsa-miR-507	Inf	0.000803197	0.00607393	up	HAP1	MIMAT0002879
hsa-miR-507	Inf	0.000803197	0.00607393	up	UBFD1	MIMAT0002879
hsa-miR-507	Inf	0.000803197	0.00607393	up	PARVA	MIMAT0002879
hsa-miR-507	Inf	0.000803197	0.00607393	up	MAF	MIMAT0002879
hsa-miR-507	Inf	0.000803197	0.00607393	up	USP46	MIMAT0002879
hsa-miR-507	Inf	0.000803197	0.00607393	up	ATP2B2	MIMAT0002879
hsa-miR-507	Inf	0.000803197	0.00607393	up	MRVI1	MIMAT0002879
hsa-miR-507	Inf	0.000803197	0.00607393	up	FBXW2	MIMAT0002879
hsa-miR-507	Inf	0.000803197	0.00607393	up	CACNA1C	MIMAT0002879
hsa-miR-507	Inf	0.000803197	0.00607393	up	CACNA1E	MIMAT0002879
hsa-miR-507	Inf	0.000803197	0.00607393	up	RIMS3	MIMAT0002879
hsa-miR-507	Inf	0.000803197	0.00607393	up	SAMD12	MIMAT0002879
hsa-miR-507	Inf	0.000803197	0.00607393	up	ITPRIPL2	MIMAT0002879
hsa-miR-507	Inf	0.000803197	0.00607393	up	PADI2	MIMAT0002879
hsa-miR-507	Inf	0.000803197	0.00607393	up	C16orf52	MIMAT0002879
hsa-miR-507	Inf	0.000803197	0.00607393	up	EPB41L1	MIMAT0002879
hsa-miR-507	Inf	0.000803197	0.00607393	up	RCOR1	MIMAT0002879
hsa-miR-507	Inf	0.000803197	0.00607393	up	SGMS2	MIMAT0002879
hsa-miR-507	Inf	0.000803197	0.00607393	up	ZNF853	MIMAT0002879
hsa-miR-507	Inf	0.000803197	0.00607393	up	CISD3	MIMAT0002879
hsa-miR-507	Inf	0.000803197	0.00607393	up	FIGN	MIMAT0002879
hsa-miR-507	Inf	0.000803197	0.00607393	up	IL6ST	MIMAT0002879
hsa-miR-507	Inf	0.000803197	0.00607393	up	DSTYK	MIMAT0002879
hsa-miR-507	Inf	0.000803197	0.00607393	up	ZFX	MIMAT0002879
hsa-miR-507	Inf	0.000803197	0.00607393	up	CYTH3	MIMAT0002879
hsa-miR-507	Inf	0.000803197	0.00607393	up	GATAD2B	MIMAT0002879
hsa-miR-507	Inf	0.000803197	0.00607393	up	TBL1XR1	MIMAT0002879
hsa-miR-507	Inf	0.000803197	0.00607393	up	DLG2	MIMAT0002879
hsa-miR-507	Inf	0.000803197	0.00607393	up	QKI	MIMAT0002879
hsa-miR-507	Inf	0.000803197	0.00607393	up	HIC2	MIMAT0002879
hsa-miR-507	Inf	0.000803197	0.00607393	up	SMAD2	MIMAT0002879
hsa-miR-507	Inf	0.000803197	0.00607393	up	CAB39	MIMAT0002879
hsa-miR-507	Inf	0.000803197	0.00607393	up	IFFO2	MIMAT0002879
hsa-miR-507	Inf	0.000803197	0.00607393	up	PAPL	MIMAT0002879
hsa-miR-507	Inf	0.000803197	0.00607393	up	KCMF1	MIMAT0002879
hsa-miR-507	Inf	0.000803197	0.00607393	up	CASK	MIMAT0002879
hsa-miR-507	Inf	0.000803197	0.00607393	up	PEG10	MIMAT0002879
hsa-miR-507	Inf	0.000803197	0.00607393	up	RSBN1	MIMAT0002879
hsa-miR-507	Inf	0.000803197	0.00607393	up	PAX2	MIMAT0002879
hsa-miR-507	Inf	0.000803197	0.00607393	up	CD93	MIMAT0002879
hsa-miR-507	Inf	0.000803197	0.00607393	up	ANTXR2	MIMAT0002879
hsa-miR-507	Inf	0.000803197	0.00607393	up	BCL11B	MIMAT0002879
hsa-miR-507	Inf	0.000803197	0.00607393	up	TFRC	MIMAT0002879
hsa-miR-507	Inf	0.000803197	0.00607393	up	CADM2	MIMAT0002879
hsa-miR-507	Inf	0.000803197	0.00607393	up	RNF165	MIMAT0002879
hsa-miR-507	Inf	0.000803197	0.00607393	up	DAZ1	MIMAT0002879
hsa-miR-507	Inf	0.000803197	0.00607393	up	DAZ3	MIMAT0002879
hsa-miR-507	Inf	0.000803197	0.00607393	up	DAZ2	MIMAT0002879
hsa-miR-507	Inf	0.000803197	0.00607393	up	DAZ4	MIMAT0002879
hsa-miR-507	Inf	0.000803197	0.00607393	up	XKR6	MIMAT0002879
hsa-miR-507	Inf	0.000803197	0.00607393	up	CLDN11	MIMAT0002879
hsa-miR-507	Inf	0.000803197	0.00607393	up	PCDHA9	MIMAT0002879
hsa-miR-507	Inf	0.000803197	0.00607393	up	SMCHD1	MIMAT0002879
hsa-miR-507	Inf	0.000803197	0.00607393	up	PCDHAC2	MIMAT0002879
hsa-miR-507	Inf	0.000803197	0.00607393	up	PCDHAC1	MIMAT0002879
hsa-miR-507	Inf	0.000803197	0.00607393	up	PCDHA13	MIMAT0002879
hsa-miR-507	Inf	0.000803197	0.00607393	up	PCDHA12	MIMAT0002879
hsa-miR-507	Inf	0.000803197	0.00607393	up	PCDHA11	MIMAT0002879
hsa-miR-507	Inf	0.000803197	0.00607393	up	PCDHA10	MIMAT0002879
hsa-miR-507	Inf	0.000803197	0.00607393	up	PCDHA8	MIMAT0002879
hsa-miR-507	Inf	0.000803197	0.00607393	up	PCDHA7	MIMAT0002879
hsa-miR-507	Inf	0.000803197	0.00607393	up	PCDHA6	MIMAT0002879
hsa-miR-507	Inf	0.000803197	0.00607393	up	PCDHA5	MIMAT0002879
hsa-miR-507	Inf	0.000803197	0.00607393	up	PCDHA4	MIMAT0002879
hsa-miR-507	Inf	0.000803197	0.00607393	up	PCDHA3	MIMAT0002879
hsa-miR-507	Inf	0.000803197	0.00607393	up	PCDHA2	MIMAT0002879
hsa-miR-507	Inf	0.000803197	0.00607393	up	PCDHA1	MIMAT0002879
hsa-miR-507	Inf	0.000803197	0.00607393	up	C2orf69	MIMAT0002879
hsa-miR-507	Inf	0.000803197	0.00607393	up	ZFHX4	MIMAT0002879
hsa-miR-507	Inf	0.000803197	0.00607393	up	OSBPL6	MIMAT0002879
hsa-miR-507	Inf	0.000803197	0.00607393	up	CECR6	MIMAT0002879
hsa-miR-507	Inf	0.000803197	0.00607393	up	WNT5A	MIMAT0002879
hsa-miR-507	Inf	0.000803197	0.00607393	up	SPECC1L	MIMAT0002879
hsa-miR-507	Inf	0.000803197	0.00607393	up	RAB43	MIMAT0002879
hsa-miR-507	Inf	0.000803197	0.00607393	up	SP8	MIMAT0002879
hsa-miR-507	Inf	0.000803197	0.00607393	up	ATP2B4	MIMAT0002879
hsa-miR-507	Inf	0.000803197	0.00607393	up	GPATCH8	MIMAT0002879
hsa-miR-507	Inf	0.000803197	0.00607393	up	ADRA2B	MIMAT0002879
hsa-miR-507	Inf	0.000803197	0.00607393	up	MYO5A	MIMAT0002879
hsa-miR-507	Inf	0.000803197	0.00607393	up	PITPNA	MIMAT0002879
hsa-miR-507	Inf	0.000803197	0.00607393	up	CACNG2	MIMAT0002879
hsa-miR-507	Inf	0.000803197	0.00607393	up	LARP4B	MIMAT0002879
hsa-miR-507	Inf	0.000803197	0.00607393	up	C11orf41	MIMAT0002879
hsa-miR-507	Inf	0.000803197	0.00607393	up	EIF2C1	MIMAT0002879
hsa-miR-507	Inf	0.000803197	0.00607393	up	FAM190B	MIMAT0002879
hsa-miR-507	Inf	0.000803197	0.00607393	up	UBE2W	MIMAT0002879
hsa-miR-507	Inf	0.000803197	0.00607393	up	FAM160B2	MIMAT0002879
hsa-miR-507	Inf	0.000803197	0.00607393	up	SPRY4	MIMAT0002879
hsa-miR-507	Inf	0.000803197	0.00607393	up	SSH2	MIMAT0002879
hsa-miR-507	Inf	0.000803197	0.00607393	up	DSEL	MIMAT0002879
hsa-miR-507	Inf	0.000803197	0.00607393	up	ELFN2	MIMAT0002879
hsa-miR-507	Inf	0.000803197	0.00607393	up	ISY1-RAB43	MIMAT0002879
hsa-miR-507	Inf	0.000803197	0.00607393	up	RAG2	MIMAT0002879
hsa-miR-507	Inf	0.000803197	0.00607393	up	LANCL2	MIMAT0002879
hsa-miR-507	Inf	0.000803197	0.00607393	up	TMEM35	MIMAT0002879
hsa-miR-4498	Inf	2.36287e-16	1.2827e-14	up	OSBP2	MIMAT0019033
hsa-miR-4498	Inf	2.36287e-16	1.2827e-14	up	MDGA1	MIMAT0019033
hsa-miR-4498	Inf	2.36287e-16	1.2827e-14	up	CPLX2	MIMAT0019033
hsa-miR-4498	Inf	2.36287e-16	1.2827e-14	up	PPP1R16B	MIMAT0019033
hsa-miR-4498	Inf	2.36287e-16	1.2827e-14	up	NAT15	MIMAT0019033
hsa-miR-4498	Inf	2.36287e-16	1.2827e-14	up	TOX2	MIMAT0019033
hsa-miR-4498	Inf	2.36287e-16	1.2827e-14	up	TMEM104	MIMAT0019033
hsa-miR-4498	Inf	2.36287e-16	1.2827e-14	up	NKIRAS2	MIMAT0019033
hsa-miR-4498	Inf	2.36287e-16	1.2827e-14	up	WDTC1	MIMAT0019033
hsa-miR-4498	Inf	2.36287e-16	1.2827e-14	up	PLCD3	MIMAT0019033
hsa-miR-4498	Inf	2.36287e-16	1.2827e-14	up	MYO1C	MIMAT0019033
hsa-miR-4498	Inf	2.36287e-16	1.2827e-14	up	ZMIZ2	MIMAT0019033
hsa-miR-4498	Inf	2.36287e-16	1.2827e-14	up	PKP2	MIMAT0019033
hsa-miR-4498	Inf	2.36287e-16	1.2827e-14	up	PMF1	MIMAT0019033
hsa-miR-4498	Inf	2.36287e-16	1.2827e-14	up	RAP1GAP2	MIMAT0019033
hsa-miR-4498	Inf	2.36287e-16	1.2827e-14	up	PPM1M	MIMAT0019033
hsa-miR-4498	Inf	2.36287e-16	1.2827e-14	up	TOB2	MIMAT0019033
hsa-miR-4498	Inf	2.36287e-16	1.2827e-14	up	RAB6B	MIMAT0019033
hsa-miR-4498	Inf	2.36287e-16	1.2827e-14	up	NCOR1	MIMAT0019033
hsa-miR-4498	Inf	2.36287e-16	1.2827e-14	up	ACVR1B	MIMAT0019033
hsa-miR-4498	Inf	2.36287e-16	1.2827e-14	up	PAQR4	MIMAT0019033
hsa-miR-4498	Inf	2.36287e-16	1.2827e-14	up	ZC3H7B	MIMAT0019033
hsa-miR-4498	Inf	2.36287e-16	1.2827e-14	up	SGSM2	MIMAT0019033
hsa-miR-4498	Inf	2.36287e-16	1.2827e-14	up	LHX3	MIMAT0019033
hsa-miR-4498	Inf	2.36287e-16	1.2827e-14	up	SMPD3	MIMAT0019033
hsa-miR-4498	Inf	2.36287e-16	1.2827e-14	up	SMYD1	MIMAT0019033
hsa-miR-4498	Inf	2.36287e-16	1.2827e-14	up	CADM3	MIMAT0019033
hsa-miR-4498	Inf	2.36287e-16	1.2827e-14	up	CBX7	MIMAT0019033
hsa-miR-4498	Inf	2.36287e-16	1.2827e-14	up	TAGLN	MIMAT0019033
hsa-miR-4498	Inf	2.36287e-16	1.2827e-14	up	ZDHHC22	MIMAT0019033
hsa-miR-4498	Inf	2.36287e-16	1.2827e-14	up	WARS	MIMAT0019033
hsa-miR-4498	Inf	2.36287e-16	1.2827e-14	up	CALM3	MIMAT0019033
hsa-miR-4498	Inf	2.36287e-16	1.2827e-14	up	WDR48	MIMAT0019033
hsa-miR-4498	Inf	2.36287e-16	1.2827e-14	up	NPLOC4	MIMAT0019033
hsa-miR-4498	Inf	2.36287e-16	1.2827e-14	up	MID2	MIMAT0019033
hsa-miR-4498	Inf	2.36287e-16	1.2827e-14	up	RASGRF1	MIMAT0019033
hsa-miR-4498	Inf	2.36287e-16	1.2827e-14	up	NPEPL1	MIMAT0019033
hsa-miR-4498	Inf	2.36287e-16	1.2827e-14	up	SRRM3	MIMAT0019033
hsa-miR-4498	Inf	2.36287e-16	1.2827e-14	up	AGAP2	MIMAT0019033
hsa-miR-4498	Inf	2.36287e-16	1.2827e-14	up	ERI3	MIMAT0019033
hsa-miR-4498	Inf	2.36287e-16	1.2827e-14	up	BAG1	MIMAT0019033
hsa-miR-4498	Inf	2.36287e-16	1.2827e-14	up	AAK1	MIMAT0019033
hsa-miR-4498	Inf	2.36287e-16	1.2827e-14	up	CNIH2	MIMAT0019033
hsa-miR-4498	Inf	2.36287e-16	1.2827e-14	up	TBL1XR1	MIMAT0019033
hsa-miR-4498	Inf	2.36287e-16	1.2827e-14	up	FBXO31	MIMAT0019033
hsa-miR-4498	Inf	2.36287e-16	1.2827e-14	up	APLN	MIMAT0019033
hsa-miR-4498	Inf	2.36287e-16	1.2827e-14	up	IQSEC2	MIMAT0019033
hsa-miR-4498	Inf	2.36287e-16	1.2827e-14	up	EPHA8	MIMAT0019033
hsa-miR-4498	Inf	2.36287e-16	1.2827e-14	up	MTCH1	MIMAT0019033
hsa-miR-4498	Inf	2.36287e-16	1.2827e-14	up	VGF	MIMAT0019033
hsa-miR-4498	Inf	2.36287e-16	1.2827e-14	up	LIFR	MIMAT0019033
hsa-miR-4498	Inf	2.36287e-16	1.2827e-14	up	HES2	MIMAT0019033
hsa-miR-4498	Inf	2.36287e-16	1.2827e-14	up	KCNE3	MIMAT0019033
hsa-miR-4498	Inf	2.36287e-16	1.2827e-14	up	TXLNA	MIMAT0019033
hsa-miR-4498	Inf	2.36287e-16	1.2827e-14	up	NTN1	MIMAT0019033
hsa-miR-4498	Inf	2.36287e-16	1.2827e-14	up	INPP5B	MIMAT0019033
hsa-miR-4498	Inf	2.36287e-16	1.2827e-14	up	MS4A15	MIMAT0019033
hsa-miR-4498	Inf	2.36287e-16	1.2827e-14	up	ZC3H10	MIMAT0019033
hsa-miR-4498	Inf	2.36287e-16	1.2827e-14	up	FANCA	MIMAT0019033
hsa-miR-4498	Inf	2.36287e-16	1.2827e-14	up	CD83	MIMAT0019033
hsa-miR-4498	Inf	2.36287e-16	1.2827e-14	up	ELK1	MIMAT0019033
hsa-miR-4498	Inf	2.36287e-16	1.2827e-14	up	NPTXR	MIMAT0019033
hsa-miR-4498	Inf	2.36287e-16	1.2827e-14	up	CLCN5	MIMAT0019033
hsa-miR-4498	Inf	2.36287e-16	1.2827e-14	up	ZNF513	MIMAT0019033
hsa-miR-4498	Inf	2.36287e-16	1.2827e-14	up	GPR113	MIMAT0019033
hsa-miR-4498	Inf	2.36287e-16	1.2827e-14	up	KLLN	MIMAT0019033
hsa-miR-4498	Inf	2.36287e-16	1.2827e-14	up	SYS1	MIMAT0019033
hsa-miR-4498	Inf	2.36287e-16	1.2827e-14	up	BAZ1B	MIMAT0019033
hsa-miR-4498	Inf	2.36287e-16	1.2827e-14	up	ITK	MIMAT0019033
hsa-miR-4498	Inf	2.36287e-16	1.2827e-14	up	CUEDC1	MIMAT0019033
hsa-miR-4498	Inf	2.36287e-16	1.2827e-14	up	VTN	MIMAT0019033
hsa-miR-4498	Inf	2.36287e-16	1.2827e-14	up	NPTX1	MIMAT0019033
hsa-miR-4498	Inf	2.36287e-16	1.2827e-14	up	PELI3	MIMAT0019033
hsa-miR-4498	Inf	2.36287e-16	1.2827e-14	up	MAML1	MIMAT0019033
hsa-miR-4498	Inf	2.36287e-16	1.2827e-14	up	SLC37A2	MIMAT0019033
hsa-miR-4498	Inf	2.36287e-16	1.2827e-14	up	GATAD2A	MIMAT0019033
hsa-miR-4498	Inf	2.36287e-16	1.2827e-14	up	COTL1	MIMAT0019033
hsa-miR-4498	Inf	2.36287e-16	1.2827e-14	up	AHCYL1	MIMAT0019033
hsa-miR-4498	Inf	2.36287e-16	1.2827e-14	up	ACP2	MIMAT0019033
hsa-miR-4498	Inf	2.36287e-16	1.2827e-14	up	IGFBP5	MIMAT0019033
hsa-miR-4498	Inf	2.36287e-16	1.2827e-14	up	SRSF7	MIMAT0019033
hsa-miR-4498	Inf	2.36287e-16	1.2827e-14	up	C11orf51	MIMAT0019033
hsa-miR-4498	Inf	2.36287e-16	1.2827e-14	up	CHD5	MIMAT0019033
hsa-miR-4498	Inf	2.36287e-16	1.2827e-14	up	SUFU	MIMAT0019033
hsa-miR-4498	Inf	2.36287e-16	1.2827e-14	up	SCAMP5	MIMAT0019033
hsa-miR-4498	Inf	2.36287e-16	1.2827e-14	up	PLD2	MIMAT0019033
hsa-miR-4498	Inf	2.36287e-16	1.2827e-14	up	TYSND1	MIMAT0019033
hsa-miR-4498	Inf	2.36287e-16	1.2827e-14	up	PDE4D	MIMAT0019033
hsa-miR-4498	Inf	2.36287e-16	1.2827e-14	up	SLC38A5	MIMAT0019033
hsa-miR-4498	Inf	2.36287e-16	1.2827e-14	up	SYT7	MIMAT0019033
hsa-miR-4498	Inf	2.36287e-16	1.2827e-14	up	CAMK2G	MIMAT0019033
hsa-miR-4498	Inf	2.36287e-16	1.2827e-14	up	RIMS4	MIMAT0019033
hsa-miR-4498	Inf	2.36287e-16	1.2827e-14	up	MPZ	MIMAT0019033
hsa-miR-4498	Inf	2.36287e-16	1.2827e-14	up	VPS37D	MIMAT0019033
hsa-miR-4498	Inf	2.36287e-16	1.2827e-14	up	LIMD2	MIMAT0019033
hsa-miR-4498	Inf	2.36287e-16	1.2827e-14	up	TFCP2L1	MIMAT0019033
hsa-miR-4498	Inf	2.36287e-16	1.2827e-14	up	HOXD1	MIMAT0019033
hsa-miR-4498	Inf	2.36287e-16	1.2827e-14	up	NCOA7	MIMAT0019033
hsa-miR-4498	Inf	2.36287e-16	1.2827e-14	up	PRRC2B	MIMAT0019033
hsa-miR-4498	Inf	2.36287e-16	1.2827e-14	up	SH3PXD2A	MIMAT0019033
hsa-miR-4498	Inf	2.36287e-16	1.2827e-14	up	SDK2	MIMAT0019033
hsa-miR-4498	Inf	2.36287e-16	1.2827e-14	up	DND1	MIMAT0019033
hsa-miR-4498	Inf	2.36287e-16	1.2827e-14	up	SPOP	MIMAT0019033
hsa-miR-4498	Inf	2.36287e-16	1.2827e-14	up	TANC2	MIMAT0019033
hsa-miR-4498	Inf	2.36287e-16	1.2827e-14	up	SENP1	MIMAT0019033
hsa-miR-4498	Inf	2.36287e-16	1.2827e-14	up	VWA3A	MIMAT0019033
hsa-miR-4498	Inf	2.36287e-16	1.2827e-14	up	STRBP	MIMAT0019033
hsa-miR-4498	Inf	2.36287e-16	1.2827e-14	up	BTBD9	MIMAT0019033
hsa-miR-4498	Inf	2.36287e-16	1.2827e-14	up	OAS3	MIMAT0019033
hsa-miR-4498	Inf	2.36287e-16	1.2827e-14	up	FOXJ2	MIMAT0019033
hsa-miR-4498	Inf	2.36287e-16	1.2827e-14	up	SLAIN2	MIMAT0019033
hsa-miR-4498	Inf	2.36287e-16	1.2827e-14	up	ZER1	MIMAT0019033
hsa-miR-4498	Inf	2.36287e-16	1.2827e-14	up	RND2	MIMAT0019033
hsa-miR-4498	Inf	2.36287e-16	1.2827e-14	up	ATG9A	MIMAT0019033
hsa-miR-4498	Inf	2.36287e-16	1.2827e-14	up	C15orf17	MIMAT0019033
hsa-miR-4498	Inf	2.36287e-16	1.2827e-14	up	LPGAT1	MIMAT0019033
hsa-miR-4498	Inf	2.36287e-16	1.2827e-14	up	MMAB	MIMAT0019033
hsa-miR-4498	Inf	2.36287e-16	1.2827e-14	up	ITCH	MIMAT0019033
hsa-miR-4498	Inf	2.36287e-16	1.2827e-14	up	RAB11FIP5	MIMAT0019033
hsa-miR-4498	Inf	2.36287e-16	1.2827e-14	up	GLI3	MIMAT0019033
hsa-miR-4498	Inf	2.36287e-16	1.2827e-14	up	ATG2A	MIMAT0019033
hsa-miR-4498	Inf	2.36287e-16	1.2827e-14	up	USH1G	MIMAT0019033
hsa-miR-4498	Inf	2.36287e-16	1.2827e-14	up	KPNA6	MIMAT0019033
hsa-miR-4498	Inf	2.36287e-16	1.2827e-14	up	BPTF	MIMAT0019033
hsa-miR-4498	Inf	2.36287e-16	1.2827e-14	up	STXBP1	MIMAT0019033
hsa-miR-4498	Inf	2.36287e-16	1.2827e-14	up	STAMBP	MIMAT0019033
hsa-miR-4498	Inf	2.36287e-16	1.2827e-14	up	FOXP2	MIMAT0019033
hsa-miR-4498	Inf	2.36287e-16	1.2827e-14	up	CPD	MIMAT0019033
hsa-miR-4498	Inf	2.36287e-16	1.2827e-14	up	PRELID1	MIMAT0019033
hsa-miR-4498	Inf	2.36287e-16	1.2827e-14	up	ARFIP2	MIMAT0019033
hsa-miR-4498	Inf	2.36287e-16	1.2827e-14	up	IVD	MIMAT0019033
hsa-miR-4498	Inf	2.36287e-16	1.2827e-14	up	PHKG2	MIMAT0019033
hsa-miR-4498	Inf	2.36287e-16	1.2827e-14	up	UBE2Q1	MIMAT0019033
hsa-miR-4498	Inf	2.36287e-16	1.2827e-14	up	CUX2	MIMAT0019033
hsa-miR-4498	Inf	2.36287e-16	1.2827e-14	up	CNOT1	MIMAT0019033
hsa-miR-4498	Inf	2.36287e-16	1.2827e-14	up	TUBG2	MIMAT0019033
hsa-miR-4498	Inf	2.36287e-16	1.2827e-14	up	TUSC2	MIMAT0019033
hsa-miR-4498	Inf	2.36287e-16	1.2827e-14	up	STK16	MIMAT0019033
hsa-miR-4498	Inf	2.36287e-16	1.2827e-14	up	C2orf18	MIMAT0019033
hsa-miR-4498	Inf	2.36287e-16	1.2827e-14	up	EEF2K	MIMAT0019033
hsa-miR-4498	Inf	2.36287e-16	1.2827e-14	up	SPIN3	MIMAT0019033
hsa-miR-4498	Inf	2.36287e-16	1.2827e-14	up	RBCK1	MIMAT0019033
hsa-miR-4498	Inf	2.36287e-16	1.2827e-14	up	KIF3C	MIMAT0019033
hsa-miR-4498	Inf	2.36287e-16	1.2827e-14	up	TNNI1	MIMAT0019033
hsa-miR-4498	Inf	2.36287e-16	1.2827e-14	up	SYNGAP1	MIMAT0019033
hsa-miR-4498	Inf	2.36287e-16	1.2827e-14	up	COL23A1	MIMAT0019033
hsa-miR-4498	Inf	2.36287e-16	1.2827e-14	up	TBC1D25	MIMAT0019033
hsa-miR-4498	Inf	2.36287e-16	1.2827e-14	up	IPO5	MIMAT0019033
hsa-miR-4498	Inf	2.36287e-16	1.2827e-14	up	KCNN4	MIMAT0019033
hsa-miR-4498	Inf	2.36287e-16	1.2827e-14	up	DEF8	MIMAT0019033
hsa-miR-4498	Inf	2.36287e-16	1.2827e-14	up	FBXO2	MIMAT0019033
hsa-miR-4498	Inf	2.36287e-16	1.2827e-14	up	SEPW1	MIMAT0019033
hsa-miR-4498	Inf	2.36287e-16	1.2827e-14	up	ZNF575	MIMAT0019033
hsa-miR-4498	Inf	2.36287e-16	1.2827e-14	up	LMTK2	MIMAT0019033
hsa-miR-4498	Inf	2.36287e-16	1.2827e-14	up	IGF2BP1	MIMAT0019033
hsa-miR-4498	Inf	2.36287e-16	1.2827e-14	up	MYBL2	MIMAT0019033
hsa-miR-4498	Inf	2.36287e-16	1.2827e-14	up	HMG20A	MIMAT0019033
hsa-miR-4498	Inf	2.36287e-16	1.2827e-14	up	CPEB3	MIMAT0019033
hsa-miR-4498	Inf	2.36287e-16	1.2827e-14	up	C20orf29	MIMAT0019033
hsa-miR-4498	Inf	2.36287e-16	1.2827e-14	up	C2CD2	MIMAT0019033
hsa-miR-4498	Inf	2.36287e-16	1.2827e-14	up	SHF	MIMAT0019033
hsa-miR-4498	Inf	2.36287e-16	1.2827e-14	up	SLC12A5	MIMAT0019033
hsa-miR-4498	Inf	2.36287e-16	1.2827e-14	up	SASH1	MIMAT0019033
hsa-miR-4498	Inf	2.36287e-16	1.2827e-14	up	JDP2	MIMAT0019033
hsa-miR-4498	Inf	2.36287e-16	1.2827e-14	up	RAB4B	MIMAT0019033
hsa-miR-4498	Inf	2.36287e-16	1.2827e-14	up	ARHGAP36	MIMAT0019033
hsa-miR-4498	Inf	2.36287e-16	1.2827e-14	up	MORF4L2	MIMAT0019033
hsa-miR-4498	Inf	2.36287e-16	1.2827e-14	up	SH2D5	MIMAT0019033
hsa-miR-4498	Inf	2.36287e-16	1.2827e-14	up	EIF2C1	MIMAT0019033
hsa-miR-4498	Inf	2.36287e-16	1.2827e-14	up	RREB1	MIMAT0019033
hsa-miR-4498	Inf	2.36287e-16	1.2827e-14	up	NAV2	MIMAT0019033
hsa-miR-4498	Inf	2.36287e-16	1.2827e-14	up	VAMP5	MIMAT0019033
hsa-miR-4498	Inf	2.36287e-16	1.2827e-14	up	HCN4	MIMAT0019033
hsa-miR-4498	Inf	2.36287e-16	1.2827e-14	up	STC1	MIMAT0019033
hsa-miR-4498	Inf	2.36287e-16	1.2827e-14	up	STK32B	MIMAT0019033
hsa-miR-4498	Inf	2.36287e-16	1.2827e-14	up	EIF4G1	MIMAT0019033
hsa-miR-4498	Inf	2.36287e-16	1.2827e-14	up	HEMK1	MIMAT0019033
hsa-miR-4498	Inf	2.36287e-16	1.2827e-14	up	NUDT8	MIMAT0019033
hsa-miR-4498	Inf	2.36287e-16	1.2827e-14	up	MLLT6	MIMAT0019033
hsa-miR-4498	Inf	2.36287e-16	1.2827e-14	up	C1orf116	MIMAT0019033
hsa-miR-4498	Inf	2.36287e-16	1.2827e-14	up	SRF	MIMAT0019033
hsa-miR-4498	Inf	2.36287e-16	1.2827e-14	up	PTPRD	MIMAT0019033
hsa-miR-4498	Inf	2.36287e-16	1.2827e-14	up	ESRRG	MIMAT0019033
hsa-miR-4498	Inf	2.36287e-16	1.2827e-14	up	MUS81	MIMAT0019033
hsa-miR-4498	Inf	2.36287e-16	1.2827e-14	up	PLEKHA8	MIMAT0019033
hsa-miR-4498	Inf	2.36287e-16	1.2827e-14	up	FOXO4	MIMAT0019033
hsa-miR-4498	Inf	2.36287e-16	1.2827e-14	up	AHCY	MIMAT0019033
hsa-miR-4498	Inf	2.36287e-16	1.2827e-14	up	RAB8A	MIMAT0019033
hsa-miR-4498	Inf	2.36287e-16	1.2827e-14	up	UBFD1	MIMAT0019033
hsa-miR-4498	Inf	2.36287e-16	1.2827e-14	up	PBX2	MIMAT0019033
hsa-miR-4498	Inf	2.36287e-16	1.2827e-14	up	STX17	MIMAT0019033
hsa-miR-4498	Inf	2.36287e-16	1.2827e-14	up	MLL2	MIMAT0019033
hsa-miR-4498	Inf	2.36287e-16	1.2827e-14	up	42064	MIMAT0019033
hsa-miR-4498	Inf	2.36287e-16	1.2827e-14	up	LRCH4	MIMAT0019033
hsa-miR-4498	Inf	2.36287e-16	1.2827e-14	up	SP4	MIMAT0019033
hsa-miR-4498	Inf	2.36287e-16	1.2827e-14	up	APOOL	MIMAT0019033
hsa-miR-4498	Inf	2.36287e-16	1.2827e-14	up	CD4	MIMAT0019033
hsa-miR-4498	Inf	2.36287e-16	1.2827e-14	up	KCNJ11	MIMAT0019033
hsa-miR-4498	Inf	2.36287e-16	1.2827e-14	up	PLEKHM3	MIMAT0019033
hsa-miR-4498	Inf	2.36287e-16	1.2827e-14	up	DHDDS	MIMAT0019033
hsa-miR-4498	Inf	2.36287e-16	1.2827e-14	up	AGPAT3	MIMAT0019033
hsa-miR-4498	Inf	2.36287e-16	1.2827e-14	up	PDK3	MIMAT0019033
hsa-miR-4498	Inf	2.36287e-16	1.2827e-14	up	FAM124A	MIMAT0019033
hsa-miR-4498	Inf	2.36287e-16	1.2827e-14	up	CYB561D1	MIMAT0019033
hsa-miR-4498	Inf	2.36287e-16	1.2827e-14	up	DCX	MIMAT0019033
hsa-miR-4498	Inf	2.36287e-16	1.2827e-14	up	CBX5	MIMAT0019033
hsa-miR-4498	Inf	2.36287e-16	1.2827e-14	up	ZNF740	MIMAT0019033
hsa-miR-4498	Inf	2.36287e-16	1.2827e-14	up	FAF2	MIMAT0019033
hsa-miR-4498	Inf	2.36287e-16	1.2827e-14	up	FLT1	MIMAT0019033
hsa-miR-4498	Inf	2.36287e-16	1.2827e-14	up	GFRA1	MIMAT0019033
hsa-miR-4498	Inf	2.36287e-16	1.2827e-14	up	GABRA4	MIMAT0019033
hsa-miR-10a-5p	460.774	1.01782e-88	1.54709e-85	up	CADM2	MIMAT0000253
hsa-miR-10a-5p	460.774	1.01782e-88	1.54709e-85	up	SOBP	MIMAT0000253
hsa-miR-10a-5p	460.774	1.01782e-88	1.54709e-85	up	BDNF	MIMAT0000253
hsa-miR-10a-5p	460.774	1.01782e-88	1.54709e-85	up	KLHL29	MIMAT0000253
hsa-miR-10a-5p	460.774	1.01782e-88	1.54709e-85	up	TFAP2C	MIMAT0000253
hsa-miR-10a-5p	460.774	1.01782e-88	1.54709e-85	up	CRLF3	MIMAT0000253
hsa-miR-10a-5p	460.774	1.01782e-88	1.54709e-85	up	KLHDC10	MIMAT0000253
hsa-miR-10a-5p	460.774	1.01782e-88	1.54709e-85	up	ELOVL2	MIMAT0000253
hsa-miR-10a-5p	460.774	1.01782e-88	1.54709e-85	up	EBF2	MIMAT0000253
hsa-miR-10a-5p	460.774	1.01782e-88	1.54709e-85	up	TMEM132B	MIMAT0000253
hsa-miR-10a-5p	460.774	1.01782e-88	1.54709e-85	up	IGDCC4	MIMAT0000253
hsa-miR-10a-5p	460.774	1.01782e-88	1.54709e-85	up	CNOT6	MIMAT0000253
hsa-miR-10a-5p	460.774	1.01782e-88	1.54709e-85	up	HOXA3	MIMAT0000253
hsa-miR-10a-5p	460.774	1.01782e-88	1.54709e-85	up	BCL2L11	MIMAT0000253
hsa-miR-10a-5p	460.774	1.01782e-88	1.54709e-85	up	RORA	MIMAT0000253
hsa-miR-10a-5p	460.774	1.01782e-88	1.54709e-85	up	TBX5	MIMAT0000253
hsa-miR-10a-5p	460.774	1.01782e-88	1.54709e-85	up	RNF186	MIMAT0000253
hsa-miR-10a-5p	460.774	1.01782e-88	1.54709e-85	up	KCTD16	MIMAT0000253
hsa-miR-10a-5p	460.774	1.01782e-88	1.54709e-85	up	KLF11	MIMAT0000253
hsa-miR-10a-5p	460.774	1.01782e-88	1.54709e-85	up	CSRNP3	MIMAT0000253
hsa-miR-10a-5p	460.774	1.01782e-88	1.54709e-85	up	CNN1	MIMAT0000253
hsa-miR-10a-5p	460.774	1.01782e-88	1.54709e-85	up	SLC30A4	MIMAT0000253
hsa-miR-10a-5p	460.774	1.01782e-88	1.54709e-85	up	CSMD1	MIMAT0000253
hsa-miR-10a-5p	460.774	1.01782e-88	1.54709e-85	up	ANK1	MIMAT0000253
hsa-miR-10a-5p	460.774	1.01782e-88	1.54709e-85	up	HOXB3	MIMAT0000253
hsa-miR-10a-5p	460.774	1.01782e-88	1.54709e-85	up	GATA6	MIMAT0000253
hsa-miR-10a-5p	460.774	1.01782e-88	1.54709e-85	up	MDGA2	MIMAT0000253
hsa-miR-10a-5p	460.774	1.01782e-88	1.54709e-85	up	CEP350	MIMAT0000253
hsa-miR-10a-5p	460.774	1.01782e-88	1.54709e-85	up	ALPL	MIMAT0000253
hsa-miR-10a-5p	460.774	1.01782e-88	1.54709e-85	up	XRN1	MIMAT0000253
hsa-miR-10a-5p	460.774	1.01782e-88	1.54709e-85	up	MAP4K4	MIMAT0000253
hsa-miR-10a-5p	460.774	1.01782e-88	1.54709e-85	up	GRIK1	MIMAT0000253
hsa-miR-10a-5p	460.774	1.01782e-88	1.54709e-85	up	BCR	MIMAT0000253
hsa-miR-10a-5p	460.774	1.01782e-88	1.54709e-85	up	TRA2B	MIMAT0000253
hsa-miR-10a-5p	460.774	1.01782e-88	1.54709e-85	up	KIAA1462	MIMAT0000253
hsa-miR-10a-5p	460.774	1.01782e-88	1.54709e-85	up	C6orf204	MIMAT0000253
hsa-miR-10a-5p	460.774	1.01782e-88	1.54709e-85	up	EPHA2	MIMAT0000253
hsa-miR-10a-5p	460.774	1.01782e-88	1.54709e-85	up	NPAS3	MIMAT0000253
hsa-miR-10a-5p	460.774	1.01782e-88	1.54709e-85	up	ERI3	MIMAT0000253
hsa-miR-10a-5p	460.774	1.01782e-88	1.54709e-85	up	HAS3	MIMAT0000253
hsa-miR-10a-5p	460.774	1.01782e-88	1.54709e-85	up	SMAP1	MIMAT0000253
hsa-miR-10a-5p	460.774	1.01782e-88	1.54709e-85	up	ZNF202	MIMAT0000253
hsa-miR-10a-5p	460.774	1.01782e-88	1.54709e-85	up	SPAG9	MIMAT0000253
hsa-miR-10a-5p	460.774	1.01782e-88	1.54709e-85	up	PIK3CA	MIMAT0000253
hsa-miR-10a-5p	460.774	1.01782e-88	1.54709e-85	up	TXLNB	MIMAT0000253
hsa-miR-10a-5p	460.774	1.01782e-88	1.54709e-85	up	GALNT1	MIMAT0000253
hsa-miR-10a-5p	460.774	1.01782e-88	1.54709e-85	up	DCDC2B	MIMAT0000253
hsa-miR-10a-5p	460.774	1.01782e-88	1.54709e-85	up	TIAM1	MIMAT0000253
hsa-miR-10a-5p	460.774	1.01782e-88	1.54709e-85	up	CAMK2B	MIMAT0000253
hsa-miR-10a-5p	460.774	1.01782e-88	1.54709e-85	up	KCNA6	MIMAT0000253
hsa-miR-10a-5p	460.774	1.01782e-88	1.54709e-85	up	FNBP1L	MIMAT0000253
hsa-miR-10a-5p	460.774	1.01782e-88	1.54709e-85	up	SSX2IP	MIMAT0000253
hsa-miR-10a-5p	460.774	1.01782e-88	1.54709e-85	up	BAZ1B	MIMAT0000253
hsa-miR-10a-5p	460.774	1.01782e-88	1.54709e-85	up	RAP2A	MIMAT0000253
hsa-miR-10a-5p	460.774	1.01782e-88	1.54709e-85	up	E2F7	MIMAT0000253
hsa-miR-10a-5p	460.774	1.01782e-88	1.54709e-85	up	MAPRE1	MIMAT0000253
hsa-miR-10a-5p	460.774	1.01782e-88	1.54709e-85	up	L3MBTL3	MIMAT0000253
hsa-miR-10a-5p	460.774	1.01782e-88	1.54709e-85	up	SHANK3	MIMAT0000253
hsa-miR-10a-5p	460.774	1.01782e-88	1.54709e-85	up	MAPKBP1	MIMAT0000253
hsa-miR-10a-5p	460.774	1.01782e-88	1.54709e-85	up	GTF2H1	MIMAT0000253
hsa-miR-10a-5p	460.774	1.01782e-88	1.54709e-85	up	TMEM167B	MIMAT0000253
hsa-miR-10a-5p	460.774	1.01782e-88	1.54709e-85	up	TMEM170B	MIMAT0000253
hsa-miR-10a-5p	460.774	1.01782e-88	1.54709e-85	up	E2F3	MIMAT0000253
hsa-miR-10a-5p	460.774	1.01782e-88	1.54709e-85	up	TGOLN2	MIMAT0000253
hsa-miR-10a-5p	460.774	1.01782e-88	1.54709e-85	up	JARID2	MIMAT0000253
hsa-miR-10a-5p	460.774	1.01782e-88	1.54709e-85	up	USP46	MIMAT0000253
hsa-miR-10a-5p	460.774	1.01782e-88	1.54709e-85	up	ATCAY	MIMAT0000253
hsa-miR-10a-5p	460.774	1.01782e-88	1.54709e-85	up	PAPD5	MIMAT0000253
hsa-miR-10a-5p	460.774	1.01782e-88	1.54709e-85	up	MED1	MIMAT0000253
hsa-miR-10a-5p	460.774	1.01782e-88	1.54709e-85	up	EPHA5	MIMAT0000253
hsa-miR-10a-5p	460.774	1.01782e-88	1.54709e-85	up	WNK3	MIMAT0000253
hsa-miR-10a-5p	460.774	1.01782e-88	1.54709e-85	up	CELF2	MIMAT0000253
hsa-miR-10a-5p	460.774	1.01782e-88	1.54709e-85	up	CNNM4	MIMAT0000253
hsa-miR-10a-5p	460.774	1.01782e-88	1.54709e-85	up	NONO	MIMAT0000253
hsa-miR-10a-5p	460.774	1.01782e-88	1.54709e-85	up	EPHA8	MIMAT0000253
hsa-miR-10a-5p	460.774	1.01782e-88	1.54709e-85	up	USP25	MIMAT0000253
hsa-miR-10a-5p	460.774	1.01782e-88	1.54709e-85	up	UBE2I	MIMAT0000253
hsa-miR-10a-5p	460.774	1.01782e-88	1.54709e-85	up	SDC1	MIMAT0000253
hsa-miR-10a-5p	460.774	1.01782e-88	1.54709e-85	up	PRRT3	MIMAT0000253
hsa-miR-10a-5p	460.774	1.01782e-88	1.54709e-85	up	ANKFY1	MIMAT0000253
hsa-miR-10a-5p	460.774	1.01782e-88	1.54709e-85	up	DVL3	MIMAT0000253
hsa-miR-10a-5p	460.774	1.01782e-88	1.54709e-85	up	SERF2	MIMAT0000253
hsa-miR-10a-5p	460.774	1.01782e-88	1.54709e-85	up	TMOD1	MIMAT0000253
hsa-miR-10a-5p	460.774	1.01782e-88	1.54709e-85	up	CREB1	MIMAT0000253
hsa-miR-10a-5p	460.774	1.01782e-88	1.54709e-85	up	NEDD4	MIMAT0000253
hsa-miR-10a-5p	460.774	1.01782e-88	1.54709e-85	up	BCL6	MIMAT0000253
hsa-miR-10a-5p	460.774	1.01782e-88	1.54709e-85	up	CALCR	MIMAT0000253
hsa-miR-10a-5p	460.774	1.01782e-88	1.54709e-85	up	IGSF1	MIMAT0000253
hsa-miR-10a-5p	460.774	1.01782e-88	1.54709e-85	up	C14orf28	MIMAT0000253
hsa-miR-10a-5p	460.774	1.01782e-88	1.54709e-85	up	CBX5	MIMAT0000253
hsa-miR-10a-5p	460.774	1.01782e-88	1.54709e-85	up	NR5A2	MIMAT0000253
hsa-miR-10a-5p	460.774	1.01782e-88	1.54709e-85	up	NCOA6	MIMAT0000253
hsa-miR-10a-5p	460.774	1.01782e-88	1.54709e-85	up	ST8SIA1	MIMAT0000253
hsa-miR-10a-5p	460.774	1.01782e-88	1.54709e-85	up	HOXD10	MIMAT0000253
hsa-miR-10a-5p	460.774	1.01782e-88	1.54709e-85	up	FBXO30	MIMAT0000253
hsa-miR-10a-5p	460.774	1.01782e-88	1.54709e-85	up	BACH2	MIMAT0000253
hsa-miR-10a-5p	460.774	1.01782e-88	1.54709e-85	up	TRIM2	MIMAT0000253
hsa-miR-10a-5p	460.774	1.01782e-88	1.54709e-85	up	BAZ2B	MIMAT0000253
hsa-miR-10a-5p	460.774	1.01782e-88	1.54709e-85	up	ODZ2	MIMAT0000253
hsa-miR-10a-5p	460.774	1.01782e-88	1.54709e-85	up	ANKH	MIMAT0000253
hsa-miR-10a-5p	460.774	1.01782e-88	1.54709e-85	up	USP12	MIMAT0000253
hsa-miR-10a-5p	460.774	1.01782e-88	1.54709e-85	up	BRWD1	MIMAT0000253
hsa-miR-10a-5p	460.774	1.01782e-88	1.54709e-85	up	WDR26	MIMAT0000253
hsa-miR-10a-5p	460.774	1.01782e-88	1.54709e-85	up	MSR1	MIMAT0000253
hsa-miR-10a-5p	460.774	1.01782e-88	1.54709e-85	up	RTN4R	MIMAT0000253
hsa-miR-10a-5p	460.774	1.01782e-88	1.54709e-85	up	PEA15	MIMAT0000253
hsa-miR-10a-5p	460.774	1.01782e-88	1.54709e-85	up	HSPC159	MIMAT0000253
hsa-miR-10a-5p	460.774	1.01782e-88	1.54709e-85	up	SLC41A2	MIMAT0000253
hsa-miR-10a-5p	460.774	1.01782e-88	1.54709e-85	up	SLC23A3	MIMAT0000253
hsa-miR-10a-5p	460.774	1.01782e-88	1.54709e-85	up	RPRD1A	MIMAT0000253
hsa-miR-10a-5p	460.774	1.01782e-88	1.54709e-85	up	BBX	MIMAT0000253
hsa-miR-10a-5p	460.774	1.01782e-88	1.54709e-85	up	CTDSPL	MIMAT0000253
hsa-miR-10a-5p	460.774	1.01782e-88	1.54709e-85	up	CTNNBIP1	MIMAT0000253
hsa-miR-10a-5p	460.774	1.01782e-88	1.54709e-85	up	CDK6	MIMAT0000253
hsa-miR-10a-5p	460.774	1.01782e-88	1.54709e-85	up	ANXA7	MIMAT0000253
hsa-miR-10a-5p	460.774	1.01782e-88	1.54709e-85	up	SIX4	MIMAT0000253
hsa-miR-10a-5p	460.774	1.01782e-88	1.54709e-85	up	IPO8	MIMAT0000253
hsa-miR-10a-5p	460.774	1.01782e-88	1.54709e-85	up	DIRAS2	MIMAT0000253
hsa-miR-10a-5p	460.774	1.01782e-88	1.54709e-85	up	LANCL1	MIMAT0000253
hsa-miR-10a-5p	460.774	1.01782e-88	1.54709e-85	up	CHL1	MIMAT0000253
hsa-miR-10a-5p	460.774	1.01782e-88	1.54709e-85	up	PALM2	MIMAT0000253
hsa-miR-10a-5p	460.774	1.01782e-88	1.54709e-85	up	SMCR8	MIMAT0000253
hsa-miR-10a-5p	460.774	1.01782e-88	1.54709e-85	up	STARD13	MIMAT0000253
hsa-miR-10a-5p	460.774	1.01782e-88	1.54709e-85	up	FOSL2	MIMAT0000253
hsa-miR-10a-5p	460.774	1.01782e-88	1.54709e-85	up	CELF6	MIMAT0000253
hsa-miR-10a-5p	460.774	1.01782e-88	1.54709e-85	up	MOBKL2B	MIMAT0000253
hsa-miR-10a-5p	460.774	1.01782e-88	1.54709e-85	up	DLGAP2	MIMAT0000253
hsa-miR-10a-5p	460.774	1.01782e-88	1.54709e-85	up	VASH1	MIMAT0000253
hsa-miR-10a-5p	460.774	1.01782e-88	1.54709e-85	up	MTF2	MIMAT0000253
hsa-miR-10a-5p	460.774	1.01782e-88	1.54709e-85	up	MYT1L	MIMAT0000253
hsa-miR-10a-5p	460.774	1.01782e-88	1.54709e-85	up	LHFPL4	MIMAT0000253
hsa-miR-10a-5p	460.774	1.01782e-88	1.54709e-85	up	GABRB2	MIMAT0000253
hsa-miR-10a-5p	460.774	1.01782e-88	1.54709e-85	up	ARHGEF12	MIMAT0000253
hsa-miR-10a-5p	460.774	1.01782e-88	1.54709e-85	up	ELAVL3	MIMAT0000253
hsa-miR-10a-5p	460.774	1.01782e-88	1.54709e-85	up	FLJ36031	MIMAT0000253
hsa-miR-10a-5p	460.774	1.01782e-88	1.54709e-85	up	TNRC6B	MIMAT0000253
hsa-miR-10a-5p	460.774	1.01782e-88	1.54709e-85	up	RHOBTB2	MIMAT0000253
hsa-miR-10a-5p	460.774	1.01782e-88	1.54709e-85	up	SMAD2	MIMAT0000253
hsa-miR-10a-5p	460.774	1.01782e-88	1.54709e-85	up	KCTD17	MIMAT0000253
hsa-miR-10a-5p	460.774	1.01782e-88	1.54709e-85	up	NFAT5	MIMAT0000253
hsa-miR-10a-5p	460.774	1.01782e-88	1.54709e-85	up	SMURF1	MIMAT0000253
hsa-miR-10a-5p	460.774	1.01782e-88	1.54709e-85	up	FRS2	MIMAT0000253
hsa-miR-10a-5p	460.774	1.01782e-88	1.54709e-85	up	ARRDC3	MIMAT0000253
hsa-miR-10a-5p	460.774	1.01782e-88	1.54709e-85	up	WWC2	MIMAT0000253
hsa-miR-10a-5p	460.774	1.01782e-88	1.54709e-85	up	RBMS3	MIMAT0000253
hsa-miR-10a-5p	460.774	1.01782e-88	1.54709e-85	up	PDE7A	MIMAT0000253
hsa-miR-10a-5p	460.774	1.01782e-88	1.54709e-85	up	WAPAL	MIMAT0000253
hsa-miR-10a-5p	460.774	1.01782e-88	1.54709e-85	up	NACC1	MIMAT0000253
hsa-miR-10a-5p	460.774	1.01782e-88	1.54709e-85	up	SRSF1	MIMAT0000253
hsa-miR-10a-5p	460.774	1.01782e-88	1.54709e-85	up	ARNT	MIMAT0000253
hsa-miR-10a-5p	460.774	1.01782e-88	1.54709e-85	up	TET2	MIMAT0000253
hsa-miR-10a-5p	460.774	1.01782e-88	1.54709e-85	up	ZDHHC21	MIMAT0000253
hsa-miR-10a-5p	460.774	1.01782e-88	1.54709e-85	up	CHST3	MIMAT0000253
hsa-miR-10a-5p	460.774	1.01782e-88	1.54709e-85	up	SSPN	MIMAT0000253
hsa-miR-10a-5p	460.774	1.01782e-88	1.54709e-85	up	LCOR	MIMAT0000253
hsa-miR-10a-5p	460.774	1.01782e-88	1.54709e-85	up	PISD	MIMAT0000253
hsa-miR-10a-5p	460.774	1.01782e-88	1.54709e-85	up	C14orf101	MIMAT0000253
hsa-miR-10a-5p	460.774	1.01782e-88	1.54709e-85	up	STRN	MIMAT0000253
hsa-miR-10a-5p	460.774	1.01782e-88	1.54709e-85	up	MTSS1L	MIMAT0000253
hsa-miR-10a-5p	460.774	1.01782e-88	1.54709e-85	up	MLLT6	MIMAT0000253
hsa-miR-10a-5p	460.774	1.01782e-88	1.54709e-85	up	ITGB8	MIMAT0000253
hsa-miR-10a-5p	460.774	1.01782e-88	1.54709e-85	up	BICD2	MIMAT0000253
hsa-miR-10a-5p	460.774	1.01782e-88	1.54709e-85	up	PPARGC1B	MIMAT0000253
hsa-miR-10a-5p	460.774	1.01782e-88	1.54709e-85	up	SLC25A1	MIMAT0000253
hsa-miR-10a-5p	460.774	1.01782e-88	1.54709e-85	up	SPTY2D1	MIMAT0000253
hsa-miR-10a-5p	460.774	1.01782e-88	1.54709e-85	up	BRWD3	MIMAT0000253
hsa-miR-10a-5p	460.774	1.01782e-88	1.54709e-85	up	BEND3	MIMAT0000253
hsa-miR-10a-5p	460.774	1.01782e-88	1.54709e-85	up	ESRRG	MIMAT0000253
hsa-miR-10a-5p	460.774	1.01782e-88	1.54709e-85	up	NFASC	MIMAT0000253
hsa-miR-10a-5p	460.774	1.01782e-88	1.54709e-85	up	NUFIP2	MIMAT0000253
hsa-miR-10a-5p	460.774	1.01782e-88	1.54709e-85	up	PRTG	MIMAT0000253
hsa-miR-10a-5p	460.774	1.01782e-88	1.54709e-85	up	BTRC	MIMAT0000253
hsa-miR-10a-5p	460.774	1.01782e-88	1.54709e-85	up	MYCBP	MIMAT0000253
hsa-miR-10a-5p	460.774	1.01782e-88	1.54709e-85	up	FLT1	MIMAT0000253
hsa-miR-10a-5p	460.774	1.01782e-88	1.54709e-85	up	KIAA0247	MIMAT0000253
hsa-miR-10a-5p	460.774	1.01782e-88	1.54709e-85	up	PURB	MIMAT0000253
hsa-miR-10a-5p	460.774	1.01782e-88	1.54709e-85	up	NAV1	MIMAT0000253
hsa-miR-10a-5p	460.774	1.01782e-88	1.54709e-85	up	SHISA7	MIMAT0000253
hsa-miR-10a-5p	460.774	1.01782e-88	1.54709e-85	up	LIN28A	MIMAT0000253
hsa-miR-10a-5p	460.774	1.01782e-88	1.54709e-85	up	ANKRD12	MIMAT0000253
hsa-miR-10a-5p	460.774	1.01782e-88	1.54709e-85	up	MAP3K2	MIMAT0000253
hsa-miR-10a-5p	460.774	1.01782e-88	1.54709e-85	up	FAM21B	MIMAT0000253
hsa-miR-10a-5p	460.774	1.01782e-88	1.54709e-85	up	FAM21C	MIMAT0000253
hsa-miR-10a-5p	460.774	1.01782e-88	1.54709e-85	up	FAM21A	MIMAT0000253
hsa-miR-371b-5p	300.995	5.82306e-16	2.76595e-14	up	AKR1D1	MIMAT0019892
hsa-miR-371b-5p	300.995	5.82306e-16	2.76595e-14	up	ZFP14	MIMAT0019892
hsa-miR-371b-5p	300.995	5.82306e-16	2.76595e-14	up	ARFIP1	MIMAT0019892
hsa-miR-371b-5p	300.995	5.82306e-16	2.76595e-14	up	EDEM1	MIMAT0019892
hsa-miR-371b-5p	300.995	5.82306e-16	2.76595e-14	up	SLC35E2	MIMAT0019892
hsa-miR-371b-5p	300.995	5.82306e-16	2.76595e-14	up	DBR1	MIMAT0019892
hsa-miR-371b-5p	300.995	5.82306e-16	2.76595e-14	up	PDE12	MIMAT0019892
hsa-miR-371b-5p	300.995	5.82306e-16	2.76595e-14	up	TSNAX	MIMAT0019892
hsa-miR-371b-5p	300.995	5.82306e-16	2.76595e-14	up	DENND1B	MIMAT0019892
hsa-miR-371b-5p	300.995	5.82306e-16	2.76595e-14	up	DIAPH2	MIMAT0019892
hsa-miR-371b-5p	300.995	5.82306e-16	2.76595e-14	up	AEBP2	MIMAT0019892
hsa-miR-371b-5p	300.995	5.82306e-16	2.76595e-14	up	CCNJ	MIMAT0019892
hsa-miR-371b-5p	300.995	5.82306e-16	2.76595e-14	up	ZMYND17	MIMAT0019892
hsa-miR-371b-5p	300.995	5.82306e-16	2.76595e-14	up	MRPL19	MIMAT0019892
hsa-miR-371b-5p	300.995	5.82306e-16	2.76595e-14	up	TTC14	MIMAT0019892
hsa-miR-371b-5p	300.995	5.82306e-16	2.76595e-14	up	FOXP2	MIMAT0019892
hsa-miR-371b-5p	300.995	5.82306e-16	2.76595e-14	up	TMED5	MIMAT0019892
hsa-miR-371b-5p	300.995	5.82306e-16	2.76595e-14	up	DCUN1D5	MIMAT0019892
hsa-miR-371b-5p	300.995	5.82306e-16	2.76595e-14	up	USP33	MIMAT0019892
hsa-miR-371b-5p	300.995	5.82306e-16	2.76595e-14	up	BRIP1	MIMAT0019892
hsa-miR-371b-5p	300.995	5.82306e-16	2.76595e-14	up	GCA	MIMAT0019892
hsa-miR-371b-5p	300.995	5.82306e-16	2.76595e-14	up	MYLK3	MIMAT0019892
hsa-miR-371b-5p	300.995	5.82306e-16	2.76595e-14	up	BRD2	MIMAT0019892
hsa-miR-371b-5p	300.995	5.82306e-16	2.76595e-14	up	KLF5	MIMAT0019892
hsa-miR-371b-5p	300.995	5.82306e-16	2.76595e-14	up	THOC3	MIMAT0019892
hsa-miR-371b-5p	300.995	5.82306e-16	2.76595e-14	up	PPP4C	MIMAT0019892
hsa-miR-371b-5p	300.995	5.82306e-16	2.76595e-14	up	KDM1A	MIMAT0019892
hsa-miR-371b-5p	300.995	5.82306e-16	2.76595e-14	up	GLG1	MIMAT0019892
hsa-miR-371b-5p	300.995	5.82306e-16	2.76595e-14	up	CSDE1	MIMAT0019892
hsa-miR-371b-5p	300.995	5.82306e-16	2.76595e-14	up	MRPS30	MIMAT0019892
hsa-miR-371b-5p	300.995	5.82306e-16	2.76595e-14	up	SCAF11	MIMAT0019892
hsa-miR-371b-5p	300.995	5.82306e-16	2.76595e-14	up	MPP5	MIMAT0019892
hsa-miR-371b-5p	300.995	5.82306e-16	2.76595e-14	up	GNG2	MIMAT0019892
hsa-miR-371b-5p	300.995	5.82306e-16	2.76595e-14	up	ODZ3	MIMAT0019892
hsa-miR-371b-5p	300.995	5.82306e-16	2.76595e-14	up	ZC3H6	MIMAT0019892
hsa-miR-371b-5p	300.995	5.82306e-16	2.76595e-14	up	GAPT	MIMAT0019892
hsa-miR-371b-5p	300.995	5.82306e-16	2.76595e-14	up	C2orf69	MIMAT0019892
hsa-miR-371b-5p	300.995	5.82306e-16	2.76595e-14	up	SLC4A1AP	MIMAT0019892
hsa-miR-371b-5p	300.995	5.82306e-16	2.76595e-14	up	KRT222	MIMAT0019892
hsa-miR-371b-5p	300.995	5.82306e-16	2.76595e-14	up	ZNF281	MIMAT0019892
hsa-miR-371b-5p	300.995	5.82306e-16	2.76595e-14	up	FNDC3A	MIMAT0019892
hsa-miR-371b-5p	300.995	5.82306e-16	2.76595e-14	up	LAMP2	MIMAT0019892
hsa-miR-371b-5p	300.995	5.82306e-16	2.76595e-14	up	KRR1	MIMAT0019892
hsa-miR-371b-5p	300.995	5.82306e-16	2.76595e-14	up	CYP2B6	MIMAT0019892
hsa-miR-371b-5p	300.995	5.82306e-16	2.76595e-14	up	MFSD8	MIMAT0019892
hsa-miR-371b-5p	300.995	5.82306e-16	2.76595e-14	up	ARAP2	MIMAT0019892
hsa-miR-371b-5p	300.995	5.82306e-16	2.76595e-14	up	HMBOX1	MIMAT0019892
hsa-miR-371b-5p	300.995	5.82306e-16	2.76595e-14	up	SURF4	MIMAT0019892
hsa-miR-371b-5p	300.995	5.82306e-16	2.76595e-14	up	METTL21D	MIMAT0019892
hsa-miR-371b-5p	300.995	5.82306e-16	2.76595e-14	up	ALG6	MIMAT0019892
hsa-miR-371b-5p	300.995	5.82306e-16	2.76595e-14	up	FSIP1	MIMAT0019892
hsa-miR-371b-5p	300.995	5.82306e-16	2.76595e-14	up	MIER3	MIMAT0019892
hsa-miR-371b-5p	300.995	5.82306e-16	2.76595e-14	up	ADRA1D	MIMAT0019892
hsa-miR-371b-5p	300.995	5.82306e-16	2.76595e-14	up	ZFC3H1	MIMAT0019892
hsa-miR-371b-5p	300.995	5.82306e-16	2.76595e-14	up	RIMKLB	MIMAT0019892
hsa-miR-371b-5p	300.995	5.82306e-16	2.76595e-14	up	TCP11L1	MIMAT0019892
hsa-miR-371b-5p	300.995	5.82306e-16	2.76595e-14	up	NKAPL	MIMAT0019892
hsa-miR-371b-5p	300.995	5.82306e-16	2.76595e-14	up	PHTF2	MIMAT0019892
hsa-miR-371b-5p	300.995	5.82306e-16	2.76595e-14	up	SLC23A2	MIMAT0019892
hsa-miR-371b-5p	300.995	5.82306e-16	2.76595e-14	up	SPIN1	MIMAT0019892
hsa-miR-371b-5p	300.995	5.82306e-16	2.76595e-14	up	DHX33	MIMAT0019892
hsa-miR-371b-5p	300.995	5.82306e-16	2.76595e-14	up	LBH	MIMAT0019892
hsa-miR-371b-5p	300.995	5.82306e-16	2.76595e-14	up	FOXK1	MIMAT0019892
hsa-miR-371b-5p	300.995	5.82306e-16	2.76595e-14	up	TXNDC9	MIMAT0019892
hsa-miR-371b-5p	300.995	5.82306e-16	2.76595e-14	up	FBXL5	MIMAT0019892
hsa-miR-371b-5p	300.995	5.82306e-16	2.76595e-14	up	EN2	MIMAT0019892
hsa-miR-371b-5p	300.995	5.82306e-16	2.76595e-14	up	ARHGAP35	MIMAT0019892
hsa-miR-371b-5p	300.995	5.82306e-16	2.76595e-14	up	SCAI	MIMAT0019892
hsa-miR-371b-5p	300.995	5.82306e-16	2.76595e-14	up	ACTN4	MIMAT0019892
hsa-miR-371b-5p	300.995	5.82306e-16	2.76595e-14	up	SNAPC1	MIMAT0019892
hsa-miR-371b-5p	300.995	5.82306e-16	2.76595e-14	up	TBK1	MIMAT0019892
hsa-miR-371b-5p	300.995	5.82306e-16	2.76595e-14	up	ZMYM1	MIMAT0019892
hsa-miR-371b-5p	300.995	5.82306e-16	2.76595e-14	up	EXOC4	MIMAT0019892
hsa-miR-371b-5p	300.995	5.82306e-16	2.76595e-14	up	HIATL1	MIMAT0019892
hsa-miR-371b-5p	300.995	5.82306e-16	2.76595e-14	up	SLAIN1	MIMAT0019892
hsa-miR-371b-5p	300.995	5.82306e-16	2.76595e-14	up	PPM1A	MIMAT0019892
hsa-miR-371b-5p	300.995	5.82306e-16	2.76595e-14	up	ATXN7	MIMAT0019892
hsa-miR-371b-5p	300.995	5.82306e-16	2.76595e-14	up	GNB4	MIMAT0019892
hsa-miR-371b-5p	300.995	5.82306e-16	2.76595e-14	up	RASSF5	MIMAT0019892
hsa-miR-371b-5p	300.995	5.82306e-16	2.76595e-14	up	SNX13	MIMAT0019892
hsa-miR-371b-5p	300.995	5.82306e-16	2.76595e-14	up	CA5B	MIMAT0019892
hsa-miR-371b-5p	300.995	5.82306e-16	2.76595e-14	up	DLG4	MIMAT0019892
hsa-miR-371b-5p	300.995	5.82306e-16	2.76595e-14	up	CEP152	MIMAT0019892
hsa-miR-371b-5p	300.995	5.82306e-16	2.76595e-14	up	RLF	MIMAT0019892
hsa-miR-371b-5p	300.995	5.82306e-16	2.76595e-14	up	ZC3H12B	MIMAT0019892
hsa-miR-371b-5p	300.995	5.82306e-16	2.76595e-14	up	PLEKHH2	MIMAT0019892
hsa-miR-371b-5p	300.995	5.82306e-16	2.76595e-14	up	FKBP4	MIMAT0019892
hsa-miR-371b-5p	300.995	5.82306e-16	2.76595e-14	up	FAM69A	MIMAT0019892
hsa-miR-371b-5p	300.995	5.82306e-16	2.76595e-14	up	SCN9A	MIMAT0019892
hsa-miR-371b-5p	300.995	5.82306e-16	2.76595e-14	up	HOOK1	MIMAT0019892
hsa-miR-371b-5p	300.995	5.82306e-16	2.76595e-14	up	TAL1	MIMAT0019892
hsa-miR-371b-5p	300.995	5.82306e-16	2.76595e-14	up	KPNA3	MIMAT0019892
hsa-miR-371b-5p	300.995	5.82306e-16	2.76595e-14	up	CLK4	MIMAT0019892
hsa-miR-371b-5p	300.995	5.82306e-16	2.76595e-14	up	NEDD4	MIMAT0019892
hsa-miR-371b-5p	300.995	5.82306e-16	2.76595e-14	up	GRM3	MIMAT0019892
hsa-miR-371b-5p	300.995	5.82306e-16	2.76595e-14	up	ZFAND3	MIMAT0019892
hsa-miR-371b-5p	300.995	5.82306e-16	2.76595e-14	up	RBM15	MIMAT0019892
hsa-miR-371b-5p	300.995	5.82306e-16	2.76595e-14	up	F3	MIMAT0019892
hsa-miR-371b-5p	300.995	5.82306e-16	2.76595e-14	up	TMEM167B	MIMAT0019892
hsa-miR-371b-5p	300.995	5.82306e-16	2.76595e-14	up	PRSS12	MIMAT0019892
hsa-miR-371b-5p	300.995	5.82306e-16	2.76595e-14	up	FBP1	MIMAT0019892
hsa-miR-371b-5p	300.995	5.82306e-16	2.76595e-14	up	MCOLN3	MIMAT0019892
hsa-miR-371b-5p	300.995	5.82306e-16	2.76595e-14	up	MTR	MIMAT0019892
hsa-miR-371b-5p	300.995	5.82306e-16	2.76595e-14	up	PLEKHF2	MIMAT0019892
hsa-miR-371b-5p	300.995	5.82306e-16	2.76595e-14	up	GRINL1A	MIMAT0019892
hsa-miR-371b-5p	300.995	5.82306e-16	2.76595e-14	up	GCOM1	MIMAT0019892
hsa-miR-371b-5p	300.995	5.82306e-16	2.76595e-14	up	CACNA1E	MIMAT0019892
hsa-miR-371b-5p	300.995	5.82306e-16	2.76595e-14	up	STX11	MIMAT0019892
hsa-miR-371b-5p	300.995	5.82306e-16	2.76595e-14	up	KPNA4	MIMAT0019892
hsa-miR-371b-5p	300.995	5.82306e-16	2.76595e-14	up	LPP	MIMAT0019892
hsa-miR-371b-5p	300.995	5.82306e-16	2.76595e-14	up	KIAA0101	MIMAT0019892
hsa-miR-371b-5p	300.995	5.82306e-16	2.76595e-14	up	M6PR	MIMAT0019892
hsa-miR-371b-5p	300.995	5.82306e-16	2.76595e-14	up	ODZ2	MIMAT0019892
hsa-miR-371b-5p	300.995	5.82306e-16	2.76595e-14	up	ARHGAP21	MIMAT0019892
hsa-miR-371b-5p	300.995	5.82306e-16	2.76595e-14	up	TFAP4	MIMAT0019892
hsa-miR-371b-5p	300.995	5.82306e-16	2.76595e-14	up	TOB1	MIMAT0019892
hsa-miR-371b-5p	300.995	5.82306e-16	2.76595e-14	up	NAA50	MIMAT0019892
hsa-miR-371b-5p	300.995	5.82306e-16	2.76595e-14	up	NRAS	MIMAT0019892
hsa-miR-371b-5p	300.995	5.82306e-16	2.76595e-14	up	GDAP2	MIMAT0019892
hsa-miR-371b-5p	300.995	5.82306e-16	2.76595e-14	up	CELF2	MIMAT0019892
hsa-miR-371b-5p	300.995	5.82306e-16	2.76595e-14	up	PAM	MIMAT0019892
hsa-miR-371b-5p	300.995	5.82306e-16	2.76595e-14	up	KIDINS220	MIMAT0019892
hsa-miR-371b-5p	300.995	5.82306e-16	2.76595e-14	up	TXNDC16	MIMAT0019892
hsa-miR-371b-5p	300.995	5.82306e-16	2.76595e-14	up	PSMA8	MIMAT0019892
hsa-miR-371b-5p	300.995	5.82306e-16	2.76595e-14	up	UTP6	MIMAT0019892
hsa-miR-371b-5p	300.995	5.82306e-16	2.76595e-14	up	MYO5C	MIMAT0019892
hsa-miR-371b-5p	300.995	5.82306e-16	2.76595e-14	up	C9orf68	MIMAT0019892
hsa-miR-371b-5p	300.995	5.82306e-16	2.76595e-14	up	COL1A1	MIMAT0019892
hsa-miR-371b-5p	300.995	5.82306e-16	2.76595e-14	up	GRAMD1C	MIMAT0019892
hsa-miR-371b-5p	300.995	5.82306e-16	2.76595e-14	up	LEPROTL1	MIMAT0019892
hsa-miR-371b-5p	300.995	5.82306e-16	2.76595e-14	up	USP7	MIMAT0019892
hsa-miR-371b-5p	300.995	5.82306e-16	2.76595e-14	up	C20orf177	MIMAT0019892
hsa-miR-371b-5p	300.995	5.82306e-16	2.76595e-14	up	MIA3	MIMAT0019892
hsa-miR-371b-5p	300.995	5.82306e-16	2.76595e-14	up	CLASP1	MIMAT0019892
hsa-miR-371b-5p	300.995	5.82306e-16	2.76595e-14	up	ADRA1A	MIMAT0019892
hsa-miR-371b-5p	300.995	5.82306e-16	2.76595e-14	up	SEZ6L2	MIMAT0019892
hsa-miR-371b-5p	300.995	5.82306e-16	2.76595e-14	up	ZNF830	MIMAT0019892
hsa-miR-371b-5p	300.995	5.82306e-16	2.76595e-14	up	CFL2	MIMAT0019892
hsa-miR-371b-5p	300.995	5.82306e-16	2.76595e-14	up	SYT11	MIMAT0019892
hsa-miR-371b-5p	300.995	5.82306e-16	2.76595e-14	up	PRTG	MIMAT0019892
[truncated: 25,898 more rows]
