# Supplementary material for: Integrated microRNA-mRNA analyses reveal OPLL specific microRNA regulatory network using high-throughput sequencing
Source: Sci Rep. 2016 Feb 12;6:21580. doi: 10.1038/srep21580 (PMC4751494; doi:10.1038/srep21580)
Supplement: Supplementary dataset 5 [file srep21580-s6.xls]

## Sheet: Sheet1
Primers used in the study
Gene		Sequence
qPCR primers
Runx2	F	CTGCCCATCCACTGAGACATA
	R	AGCTTGGGGTCATGGCAAAC
Ibsp	F	GGCATGAACCTGGCATACAA
	R	TTTCCAGGTAGCCTGAAACCC
hsa-miR-10a-5p	Reverse transcription primer	GTCGTATCCAGTGCGAACTGTGGCGATCGGTACGGGCTACACTCGGCAATTGCACTGGATACGACtcacaa
	Specific Reverse primer	TACCCTGTAGATCCGAATT
hsa-miR-563	Reverse transcription primer	GTCGTATCCAGTGCGAACTGTGGCGATCGGTACGGGCTACACTCGGCAATTGCACTGGATACGACtgggaa
	Specific Reverse primer	GGAGGTTGACATACGT
hsa-miR-4716-3p	Reverse transcription primer	GTCGTATCCAGTGCGAACTGTGGCGATCGGTACGGGCTACACTCGGCAATTGCACTGGATACGACtctcc
	Specific Reverse primer	AAGGGGGAAGGAAACATG
hsa-miR-1261	Reverse transcription primer	GTCGTATCCAGTGCGAACTGTGGCGATCGGTACGGGCTACACTCGGCAATTGCACTGGATACGACaagcc
	Specific Reverse primer	GGCATGGATAAGGCTTTG
hsa-miR-885-5p	Reverse transcription primer	GTCGTATCCAGTGCGAACTGTGGCGATCGGTACGGGCTACACTCGGCAATTGCACTGGATACGACtagagg
	Specific Reverse primer	TCCATTACACTACCCTGC
hsa-miR-1973	Reverse transcription primer	GTCGTATCCAGTGCGAACTGTGGCGATCGGTACGGGCTACACTCGGCAATTGCACTGGATACGACtatgc
	Specific Reverse primer	CCGACCGTGCAAAGGTAG
hsa-miR-199b-5p	Reverse transcription primer	GTCGTATCCAGTGCGAACTGTGGCGATCGGTACGGGCTACACTCGGCAATTGCACTGGATACGACgaaca
	Specific Reverse primer	CCCAGTGTTTAGACTATCT
hsa-miR-4461	Reverse transcription primer	GTCGTATCCAGTGCGAACTGTGGCGATCGGTACGGGCTACACTCGGCAATTGCACTGGATACGACgccta
	Specific Reverse primer	GATTGAGACTAGTAGGGCT
hsa-miR-212-3p	Reverse transcription primer	GTCGTATCCAGTGCGAACTGTGGCGATCGGTACGGGCTACACTCGGCAATTGCACTGGATACGACggccg
	Specific Reverse primer	GGTAACAGTCTCCAGTCAC
hsa-miR-196b-5p	Reverse transcription primer	GTCGTATCCAGTGCGAACTGTGGCGATCGGTACGGGCTACACTCGGCAATTGCACTGGATACGACcccaa
	Specific Reverse primer	GCTAGGTAGTTTCCTGTTGT
Uni-Primer	F	AGTGCGAACTGTGGCGAT
GAPDH	realF	AGTTGCGTTACACCCTTTCTTG
	realR	GCTGTCACCTTCACCGTTCC
